# Supplementary material for: Distinct roles of KLF4 in mesenchymal cell subtypes during lung fibrogenesis
Source: Nat Commun. 2021 Dec 10;12:7179. doi: 10.1038/s41467-021-27499-8 (PMC8664937; doi:10.1038/s41467-021-27499-8)
Supplement: Supplementary file 3 — Supplementary Data 1 [file 41467_2021_27499_MOESM3_ESM.xlsx]

## Sheet: Sheet1
Supplementary Data 1. Bulk RNA-sequencing of SMCs treated with siKlf4 relative to Scr RNA treatment.
DESeq2 was used with two-sided Wald test for p-value and Benjamini-Hochberg FDR for p-adj.
gene	baseMean	log2FoldChange	lfcSE	stat	pvalue	padj	Symbol
ENSMUSG00000000001.4	12327	0.12901	0.107907	1.19556	0.231868	0.392745	Gnai3
ENSMUSG00000000003.15	0	NA	NA	NA	NA	NA	Pbsn
ENSMUSG00000000028.14	284.251	0.716351	0.215488	3.32432	0.000886355	0.00479713	Cdc45
ENSMUSG00000000031.15	2285.17	-1.38519	0.66911	-2.0702	0.0384336	0.103427	H19
ENSMUSG00000000037.16	90.3027	-0.429392	0.380097	-1.12969	0.258607	0.422915	Scml2
ENSMUSG00000000049.11	27.1826	0.425101	0.550371	0.772389	0.439884	0.605813	Apoh
ENSMUSG00000000056.7	2360.43	0.616741	0.0913724	6.74976	1.48094e-11	4.82545e-10	Narf
ENSMUSG00000000058.6	3012.97	0.0675438	0.117016	0.577218	0.563792	0.710178	Cav2
ENSMUSG00000000078.7	18167.5	0.174613	0.09529	1.83243	0.066887	0.158093	Klf6
ENSMUSG00000000085.16	1420.98	0.0829566	0.0949655	0.873545	0.382366	0.551748	Scmh1
ENSMUSG00000000088.7	3349.11	0.30525	0.11187	2.72863	0.00635984	0.0247903	Cox5a
ENSMUSG00000000093.6	1513.8	0.0956627	0.119726	0.799011	0.424284	0.59192	Tbx2
ENSMUSG00000000094.12	3372.38	-0.183544	0.101977	-1.79986	0.0718828	0.166823	Tbx4
ENSMUSG00000000103.12	0	NA	NA	NA	NA	NA	Zfy2
ENSMUSG00000000120.6	29.3871	-0.00853991	0.556787	-0.0153378	0.987763	0.9934	Ngfr
ENSMUSG00000000125.5	0	NA	NA	NA	NA	NA	Wnt3
ENSMUSG00000000126.11	367.655	0.00895245	0.19882	0.0450279	0.964085	0.979421	Wnt9a
ENSMUSG00000000127.14	2350.04	-0.137095	0.142456	-0.962369	0.335864	0.506605	Fer
ENSMUSG00000000131.15	4250.88	0.158802	0.147424	1.07718	0.281399	0.448392	Xpo6
ENSMUSG00000000134.17	3524.41	-0.109493	0.0850897	-1.2868	0.198165	0.351193	Tfe3
ENSMUSG00000000142.15	75.1131	-0.802204	0.364371	-2.20161	0.0276926	0.0803308	Axin2
ENSMUSG00000000148.17	1034.06	0.136515	0.117726	1.15959	0.246214	0.409229	Brat1
ENSMUSG00000000149.10	5091.44	0.126073	0.100203	1.25817	0.208329	0.363358	Gna12
ENSMUSG00000000154.16	194.311	-1.65474	0.229585	-7.20752	5.69807e-13	2.38156e-11	Slc22a18
ENSMUSG00000000157.15	0	NA	NA	NA	NA	NA	Itgb2l
ENSMUSG00000000159.15	0	NA	NA	NA	NA	NA	Igsf5
ENSMUSG00000000167.14	65.8788	-0.104799	0.379229	-0.276347	0.782281	0.868147	Pih1d2
ENSMUSG00000000168.9	4025.57	-0.121616	0.107138	-1.13514	0.256317	0.420246	Dlat
ENSMUSG00000000171.5	3250.29	-0.129366	0.0972914	-1.32968	0.183625	0.333079	Sdhd
ENSMUSG00000000182.9	170.909	-0.471017	0.239765	-1.96449	0.0494734	0.12592	Fgf23
ENSMUSG00000000183.6	0	NA	NA	NA	NA	NA	Fgf6
ENSMUSG00000000184.12	49889.3	0.21759	0.0916472	2.37421	0.0175863	0.0562918	Ccnd2
ENSMUSG00000000194.13	7087.89	0.228093	0.0833748	2.73576	0.00622368	0.0243786	Gpr107
ENSMUSG00000000197.7	125.032	-0.446069	0.270302	-1.65026	0.0988894	0.211957	Nalcn
ENSMUSG00000000202.9	0	NA	NA	NA	NA	NA	Btbd17
ENSMUSG00000000204.16	1.01933	3.46312	3.94936	0.876882	0.380551	NA	Slfn4
ENSMUSG00000000214.11	0.470589	-2.44586	4.00126	-0.611272	0.541019	NA	Th
ENSMUSG00000000215.11	0	NA	NA	NA	NA	NA	Ins2
ENSMUSG00000000216.8	1.0894	0.296658	3.34341	0.088729	0.929297	NA	Scnn1g
ENSMUSG00000000223.13	123.682	-0.289931	0.324531	-0.893383	0.371652	0.541701	Drp2
ENSMUSG00000000244.17	5.28943	-0.260334	1.47243	-0.176806	0.859661	NA	Tspan32
ENSMUSG00000000247.11	4.39964	1.02267	1.63213	0.626584	0.530932	NA	Lhx2
ENSMUSG00000000248.16	13.9013	-1.4756	0.844559	-1.74718	0.080606	0.181415	Clec2g
ENSMUSG00000000253.13	349.128	0.119829	0.217482	0.550983	0.581645	0.724493	Gmpr
ENSMUSG00000000263.15	0	NA	NA	NA	NA	NA	Glra1
ENSMUSG00000000266.11	1262.86	-0.0905851	0.179673	-0.504166	0.614145	0.750601	Mid2
ENSMUSG00000000275.16	5253.04	0.111348	0.19648	0.566716	0.570907	0.715865	Trim25
ENSMUSG00000000276.11	706.077	0.258891	0.14435	1.7935	0.0728938	0.16867	Dgke
ENSMUSG00000000278.10	18364.4	-0.232332	0.0933994	-2.4875	0.0128643	0.0438115	Scpep1
ENSMUSG00000000282.12	2781.9	-0.0375301	0.0980836	-0.382633	0.701992	0.81294	Mnt
ENSMUSG00000000290.13	54.199	0.0289682	0.458914	0.0631232	0.949668	0.971389	Itgb2
ENSMUSG00000000295.13	390.968	0.0152561	0.16608	0.0918601	0.926809	0.957391	Hddc2
ENSMUSG00000000296.8	147.144	0.660633	0.264397	2.49864	0.0124671	0.0427787	Tpd52l1
ENSMUSG00000000301.16	64.2347	0.125965	0.329817	0.381925	0.702517	0.813366	Pemt
ENSMUSG00000000303.12	0.339778	1.91417	4.02959	0.475027	0.634768	NA	Cdh1
ENSMUSG00000000305.12	0	NA	NA	NA	NA	NA	Cdh4
ENSMUSG00000000308.14	4.14924	-2.48443	1.56731	-1.58515	0.112933	NA	Ckmt1
ENSMUSG00000000317.11	18.2447	0.683009	0.674694	1.01232	0.311383	0.4809	Bcl6b
ENSMUSG00000000318.16	0	NA	NA	NA	NA	NA	Clec10a
ENSMUSG00000000320.10	5.67477	0.279162	1.0367	0.269278	0.787716	NA	Alox12
ENSMUSG00000000325.15	1651.65	-0.470796	0.118391	-3.97663	6.99002e-05	0.000532375	Arvcf
ENSMUSG00000000326.12	4964.77	-0.0983264	0.106025	-0.927386	0.353726	0.523701	Comt
ENSMUSG00000000339.14	1707.63	0.193593	0.112475	1.72122	0.0852113	0.189233	Rtca
ENSMUSG00000000340.10	1879.37	-0.317609	0.19735	-1.60937	0.107536	0.225231	Dbt
ENSMUSG00000000346.8	7733.52	0.0356533	0.0915107	0.389608	0.696827	0.810013	Dazap2
ENSMUSG00000000355.13	1747.99	0.0140001	0.129317	0.108261	0.913788	0.950211	Mcts1
ENSMUSG00000000359.3	148.806	0.762592	0.24308	3.1372	0.00170568	0.00838195	Rem1
ENSMUSG00000000365.9	100.61	-0.250148	0.271678	-0.92075	0.357181	0.527008	Rnf17
ENSMUSG00000000374.8	2968.7	-0.0562649	0.112459	-0.500315	0.616853	0.752393	Trappc10
ENSMUSG00000000378.15	1913.96	0.641436	0.102685	6.24663	4.19397e-10	1.01149e-08	Ccm2
ENSMUSG00000000381.10	0	NA	NA	NA	NA	NA	Wap
ENSMUSG00000000384.15	985.313	0.478396	0.179252	2.66885	0.00761115	0.0287312	Tbrg4
ENSMUSG00000000385.7	0	NA	NA	NA	NA	NA	Tmprss2
ENSMUSG00000000386.14	7.34202	2.14037	1.10239	1.94158	0.0521879	NA	Mx1
ENSMUSG00000000392.17	851.492	-0.412032	0.121174	-3.40032	0.00067306	0.00379989	Fap
ENSMUSG00000000394.15	0	NA	NA	NA	NA	NA	Gcg
ENSMUSG00000000399.10	2833.86	-0.00170602	0.0889174	-0.0191865	0.984692	0.991211	Ndufa9
ENSMUSG00000000402.2	91.017	-2.12906	0.512131	-4.15727	3.22075e-05	0.000271646	Egfl6
ENSMUSG00000000409.14	9.98212	0.392658	0.81634	0.480999	0.630517	0.762629	Lck
ENSMUSG00000000411.7	0	NA	NA	NA	NA	NA	Tssk3
ENSMUSG00000000416.16	33.2311	-2.69058	0.574631	-4.68227	2.83711e-06	3.1588e-05	Cttnbp2
ENSMUSG00000000420.15	5967.47	-0.118671	0.131972	-0.899212	0.36854	0.538344	Galnt1
ENSMUSG00000000435.1	0	NA	NA	NA	NA	NA	Myf5
ENSMUSG00000000439.9	997.27	-0.222464	0.137091	-1.62275	0.104643	0.221055	Mkrn2
ENSMUSG00000000440.12	420.714	0.368085	0.276477	1.33134	0.183078	0.332329	Pparg
ENSMUSG00000000441.17	3068.31	0.0802018	0.104144	0.770104	0.441238	0.607045	Raf1
ENSMUSG00000000486.13	109.568	-0.210526	0.264408	-0.796215	0.425907	0.593465	2021-09-01
ENSMUSG00000000489.6	20.0386	1.23573	0.814075	1.51796	0.129025	0.257244	Pdgfb
ENSMUSG00000000530.16	5854.23	-0.349704	0.0844256	-4.14215	3.44059e-05	0.000287418	Acvrl1
ENSMUSG00000000531.4	945.05	-0.595058	0.116095	-5.12562	2.96555e-07	4.16063e-06	Grasp
ENSMUSG00000000532.10	5686.39	-0.314925	0.0832056	-3.7849	0.000153771	0.00105778	Acvr1b
ENSMUSG00000000538.18	4871.54	-0.261601	0.0936122	-2.79452	0.00519765	0.021009	Tom1l2
ENSMUSG00000000544.14	0	NA	NA	NA	NA	NA	Gpa33
ENSMUSG00000000552.9	2716.77	-0.102684	0.10856	-0.945873	0.344213	0.514966	Zfp385a
ENSMUSG00000000555.7	26215.8	1.24954	0.132188	9.45278	3.29938e-21	4.31786e-19	Itga5
ENSMUSG00000000560.9	0	NA	NA	NA	NA	NA	Gabra2
ENSMUSG00000000561.14	1253.82	0.341879	0.134345	2.54479	0.0109343	0.0384023	Wdr77
ENSMUSG00000000562.5	0	NA	NA	NA	NA	NA	Adora3
ENSMUSG00000000563.17	8425.63	0.0959175	0.109041	0.879646	0.379051	0.549027	Atp5f1
ENSMUSG00000000567.5	5033.08	-0.0643626	0.146497	-0.439346	0.660411	0.783542	Sox9
ENSMUSG00000000568.15	4082.56	0.511601	0.105555	4.84679	1.25477e-06	1.51311e-05	Hnrnpd
ENSMUSG00000000579.14	294.416	0.206377	0.165526	1.2468	0.212472	0.368704	Dynlt1c
ENSMUSG00000000581.8	1370.43	-0.275335	0.443607	-0.620673	0.534815	0.68773	C1d
ENSMUSG00000000594.7	4047.86	-0.741864	0.091957	-8.06751	7.17446e-16	4.99263e-14	Gm2a
ENSMUSG00000000600.15	3575.24	-0.355177	0.144575	-2.4567	0.014022	0.0469439	Krit1
ENSMUSG00000000605.9	4267.59	0.144306	0.0852758	1.69223	0.0906024	0.198186	Clcn4
ENSMUSG00000000606.15	0	NA	NA	NA	NA	NA	Vmn2r88
ENSMUSG00000000617.14	0.339778	1.91417	4.02959	0.475027	0.634768	NA	Grm6
ENSMUSG00000000627.15	29.7496	0.132862	0.512216	0.259387	0.795337	0.877321	Sema4f
ENSMUSG00000000628.10	4929.37	0.952779	0.197755	4.81797	1.45027e-06	1.73057e-05	Hk2
ENSMUSG00000000631.20	5143	0.138879	0.108686	1.27779	0.201322	0.354976	Myo18a
ENSMUSG00000000632.13	0	NA	NA	NA	NA	NA	Sez6
ENSMUSG00000000673.8	0	NA	NA	NA	NA	NA	Haao
ENSMUSG00000000682.7	0	NA	NA	NA	NA	NA	Cd52
ENSMUSG00000000686.11	97.2855	-0.672578	0.286579	-2.34692	0.0189293	0.0598939	Abhd15
ENSMUSG00000000690.5	290.562	-0.00485224	0.243294	-0.0199439	0.984088	0.990845	Hoxb6
ENSMUSG00000000693.10	8337.29	-0.230039	0.147822	-1.55619	0.119662	0.243845	Loxl3
ENSMUSG00000000701.8	0	NA	NA	NA	NA	NA	Tcl1b5
ENSMUSG00000000706.16	6.94309	0.0845074	1.14854	0.0735779	0.941346	NA	Btn1a1
ENSMUSG00000000708.14	4115.19	-0.123926	0.144942	-0.855008	0.392547	0.561516	Kat2b
ENSMUSG00000000711.3	8428.08	-0.0845334	0.0859161	-0.983907	0.325161	0.494808	Rab5b
ENSMUSG00000000724.10	0	NA	NA	NA	NA	NA	Cryba1
ENSMUSG00000000730.13	96.1636	0.41535	0.267992	1.54986	0.121175	0.245893	Dnmt3l
ENSMUSG00000000731.15	0	NA	NA	NA	NA	NA	Aire
ENSMUSG00000000732.9	190.999	-0.675597	0.207418	-3.25718	0.00112523	0.00587683	Icosl
ENSMUSG00000000738.18	2823.32	-0.154008	0.128622	-1.19737	0.231162	0.391964	Spg7
ENSMUSG00000000739.14	318.466	-1.46798	0.217234	-6.7576	1.40294e-11	4.59945e-10	Sult5a1
ENSMUSG00000000740.12	27518.2	-0.159878	0.0832897	-1.91954	0.0549155	0.136273	Rpl13
ENSMUSG00000000743.9	5321.87	0.0941031	0.105597	0.891155	0.372846	0.542649	Chmp1a
ENSMUSG00000000751.13	3264.82	0.336343	0.228356	1.47289	0.14078	0.274415	Rpa1
ENSMUSG00000000753.15	17776.4	-0.735232	0.104962	-7.00475	2.47432e-12	9.31722e-11	Serpinf1
ENSMUSG00000000759.14	2213.63	0.0371166	0.125431	0.295912	0.767297	0.859093	Tubgcp3
ENSMUSG00000000766.18	0	NA	NA	NA	NA	NA	Oprm1
ENSMUSG00000000776.12	1400.05	0.0479434	0.11345	0.422594	0.672591	0.792224	Polr3d
ENSMUSG00000000782.15	213.492	-0.123996	0.192321	-0.644734	0.5191	0.674525	Tcf7
ENSMUSG00000000787.12	31007.4	0.182005	0.138102	1.3179	0.187537	0.338291	Ddx3x
ENSMUSG00000000791.9	11.5405	0.550427	0.739628	0.744195	0.456759	0.622249	Il12rb1
ENSMUSG00000000792.2	18.2735	-1.14772	0.720371	-1.59324	0.111107	0.23071	Slc5a5
ENSMUSG00000000794.9	20.569	-1.46862	0.660987	-2.22185	0.0262933	0.0769415	Kcnn3
ENSMUSG00000000804.14	7072.66	0.268042	0.0948896	2.82478	0.00473134	0.0194292	Usp32
ENSMUSG00000000805.18	0.606724	-2.74778	3.98366	-0.689763	0.490343	NA	Car4
ENSMUSG00000000811.13	432.055	-0.27191	0.176144	-1.54368	0.122666	0.248034	Txnrd3
ENSMUSG00000000817.10	1.03136	3.44263	3.94996	0.871559	0.383449	NA	Fasl
ENSMUSG00000000823.16	3345.7	-0.141784	0.096337	-1.47176	0.141087	0.274774	Zfp512b
ENSMUSG00000000826.16	2726.03	0.36749	0.0881417	4.16931	3.05524e-05	0.000259054	Dnajc5
ENSMUSG00000000827.18	1665.38	0.195225	0.170945	1.14203	0.25344	0.417157	Tpd52l2
ENSMUSG00000000838.17	16807.7	0.0994358	0.118216	0.841139	0.40027	0.568974	Fmr1
ENSMUSG00000000861.15	0.588236	-2.75944	3.98305	-0.692797	0.488437	NA	Bcl11a
ENSMUSG00000000869.12	0	NA	NA	NA	NA	NA	Il4
ENSMUSG00000000876.11	1175.74	-0.578697	0.124285	-4.65619	3.22109e-06	3.53214e-05	Pxmp4
ENSMUSG00000000881.12	3274.29	-0.480853	0.135381	-3.55185	0.00038254	0.00233561	Dlg3
ENSMUSG00000000884.16	122.119	0.454519	0.314683	1.44437	0.148634	0.285265	Gnb1l
ENSMUSG00000000889.8	0	NA	NA	NA	NA	NA	Dbh
ENSMUSG00000000901.16	1431.33	0.207953	0.167906	1.23851	0.215526	0.372372	Mmp11
ENSMUSG00000000902.13	2622.47	0.0291266	0.0904636	0.321971	0.747475	0.845533	Smarcb1
ENSMUSG00000000903.3	0	NA	NA	NA	NA	NA	Vpreb3
ENSMUSG00000000915.15	403.534	-0.419615	0.150632	-2.7857	0.00534125	0.0214753	Hip1r
ENSMUSG00000000916.15	370.918	-0.0216677	0.145366	-0.149056	0.881509	0.930809	Nsun5
ENSMUSG00000000934.8	500.535	-0.0633533	0.147608	-0.429201	0.667777	0.788966	Top1mt
ENSMUSG00000000938.11	3.37548	2.42434	1.67452	1.44778	0.147678	NA	Hoxa10
ENSMUSG00000000942.10	335.842	0.109511	0.171693	0.63783	0.523584	0.678236	Hoxa4
ENSMUSG00000000948.16	94.7388	-0.57982	0.286509	-2.02374	0.0429967	0.112465	Gm38393
ENSMUSG00000000957.10	23832.2	0.155569	0.0903462	1.72192	0.0850843	0.189035	Mmp14
ENSMUSG00000000958.9	272.351	-0.513828	0.212336	-2.41988	0.0155256	0.050931	Slc7a7
ENSMUSG00000000959.6	1660	-0.277129	0.0927921	-2.98655	0.00282141	0.0126785	Oxa1l
ENSMUSG00000000976.13	2036.2	-0.0285878	0.100352	-0.284876	0.775739	0.864261	Heatr6
ENSMUSG00000000982.5	0	NA	NA	NA	NA	NA	Ccl3
ENSMUSG00000000983.13	0	NA	NA	NA	NA	NA	Wfdc18
ENSMUSG00000001014.6	5.31172	1.44792	1.21026	1.19638	0.231549	NA	Icam4
ENSMUSG00000001016.12	2837.35	0.296344	0.111149	2.66619	0.00767174	0.0289136	Ilf2
ENSMUSG00000001017.15	2039.98	-0.0809613	0.107005	-0.756611	0.449283	0.615096	Chtop
ENSMUSG00000001018.15	2059.02	-0.37751	0.09835	-3.83844	0.000123819	0.000879796	Snapin
ENSMUSG00000001020.8	11352.1	-1.06128	0.171348	-6.19369	5.87729e-10	1.37793e-08	S100a4
ENSMUSG00000001021.12	24.5465	0.279217	0.571454	0.488608	0.62512	0.758928	S100a3
ENSMUSG00000001023.10	3.12426	-2.41734	2.14519	-1.12687	0.259799	NA	S100a5
ENSMUSG00000001025.8	30200.6	-0.215816	0.0864698	-2.49585	0.0125655	0.0430075	S100a6
ENSMUSG00000001027.7	0.882034	3.24061	3.41232	0.949678	0.342276	NA	Scn4a
ENSMUSG00000001029.15	1.63897	-4.18357	2.83561	-1.47537	0.140113	NA	Icam2
ENSMUSG00000001034.17	1379.96	0.0425704	0.12933	0.329161	0.742034	0.842147	Mapk7
ENSMUSG00000001036.17	4991.62	-0.223648	0.145871	-1.53319	0.125228	0.251638	Epn2
ENSMUSG00000001039.12	440.472	0.000139469	0.143846	0.000969575	0.999226	0.999539	B9d1
ENSMUSG00000001052.15	5651.6	0.288053	0.0879727	3.27434	0.00105908	0.00558432	Sec24b
ENSMUSG00000001053.15	38.8935	0.300398	0.415593	0.722816	0.469793	0.633025	N4bp3
ENSMUSG00000001054.9	1051.17	0.273822	0.135715	2.01763	0.0436301	0.113582	Rmnd5b
ENSMUSG00000001056.3	1104.48	0.263124	0.115559	2.27696	0.0227883	0.0691445	Nhp2
ENSMUSG00000001062.18	593.652	-0.282599	0.140833	-2.00663	0.0447893	0.11607	Vps9d1
ENSMUSG00000001065.15	574.079	-0.0507602	0.126931	-0.399903	0.689228	0.803949	Zfp276
ENSMUSG00000001076.6	1.13028	3.59038	3.17082	1.13232	0.257501	NA	C1ql4
ENSMUSG00000001082.12	1510.97	-0.40261	0.178778	-2.252	0.024322	0.0726207	Mfsd10
ENSMUSG00000001089.14	6148.13	0.473864	0.113494	4.17524	2.97677e-05	0.000253613	Luzp1
ENSMUSG00000001095.5	0	NA	NA	NA	NA	NA	Slc13a2
ENSMUSG00000001098.15	18768.3	0.0954488	0.113356	0.842027	0.399773	0.568671	Kctd10
ENSMUSG00000001100.10	4595.63	-0.0921589	0.0902124	-1.02158	0.306981	0.476267	Poldip2
ENSMUSG00000001103.7	0	NA	NA	NA	NA	NA	Sebox
ENSMUSG00000001105.15	1578.25	-0.13215	0.137538	-0.960831	0.336637	0.507435	Ift20
ENSMUSG00000001119.7	36117.8	-0.698891	0.149864	-4.6635	3.10871e-06	3.42774e-05	Col6a1
ENSMUSG00000001120.15	764.009	0.117106	0.134348	0.871658	0.383395	0.55271	Pcbp3
ENSMUSG00000001123.15	8606.48	0.13833	0.0933831	1.48132	0.138521	0.271133	Lgals9
ENSMUSG00000001127.12	2725.56	-0.324144	0.0967267	-3.35113	0.000804827	0.00442184	Araf
ENSMUSG00000001128.7	133.544	-0.293624	0.243918	-1.20378	0.228673	0.388804	Cfp
ENSMUSG00000001131.11	22749.4	-1.00086	0.13809	-7.24785	4.2343e-13	1.79323e-11	Timp1
ENSMUSG00000001134.9	283.312	-0.0228847	0.174	-0.131521	0.895363	0.939064	Uxt
ENSMUSG00000001138.13	1022.61	-0.434085	0.131982	-3.28897	0.00100554	0.00533547	Cnnm3
ENSMUSG00000001143.13	970.4	0.579025	0.106259	5.44919	5.05983e-08	8.25182e-07	Lman2l
ENSMUSG00000001150.7	4590.59	0.206503	0.0970189	2.12848	0.0332975	0.092715	Mcm3ap
ENSMUSG00000001151.10	2123.72	0.18986	0.121932	1.5571	0.119446	0.243561	Pcnt
ENSMUSG00000001155.13	0	NA	NA	NA	NA	NA	Ftcd
ENSMUSG00000001156.9	959.948	0.116216	0.125061	0.929274	0.352747	0.522833	Mxd1
ENSMUSG00000001157.13	1545.82	0.0329982	0.106869	0.308774	0.757494	0.852781	Gmcl1
ENSMUSG00000001158.13	1524.75	0.0460218	0.115156	0.399649	0.689415	0.803974	Snrnp27
ENSMUSG00000001166.17	273.139	-0.332163	0.193352	-1.71792	0.085811	0.190263	Oas1c
ENSMUSG00000001168.16	0	NA	NA	NA	NA	NA	Oas1h
ENSMUSG00000001173.15	3235.31	-0.127309	0.110448	-1.15266	0.24905	0.412337	Ocrl
ENSMUSG00000001175.14	11056.4	0.81478	0.44769	1.81996	0.0687645	0.161407	Calm1
ENSMUSG00000001211.15	6550.72	-0.308247	0.103711	-2.97216	0.0029571	0.0131954	Agpat3
ENSMUSG00000001225.12	0	NA	NA	NA	NA	NA	Slc26a3
ENSMUSG00000001227.11	1028.78	-0.787141	0.153892	-5.1149	3.13901e-07	4.37707e-06	Sema6b
ENSMUSG00000001228.14	1132.9	1.20964	0.142766	8.47289	2.39371e-17	2.06584e-15	Uhrf1
ENSMUSG00000001229.8	4910.42	0.327349	0.103829	3.15276	0.00161735	0.00802195	Dpp9
ENSMUSG00000001240.13	284.168	-0.643859	0.411188	-1.56585	0.117384	0.240491	Ramp2
ENSMUSG00000001247.16	4.55969	1.53636	1.34615	1.1413	0.253746	NA	Lsr
ENSMUSG00000001248.15	4764.99	-0.782215	0.154448	-5.0646	4.09261e-07	5.58007e-06	Gramd1a
ENSMUSG00000001249.14	32.2853	0.0218909	0.473538	0.0462284	0.963128	0.978947	Hpn
ENSMUSG00000001260.10	0	NA	NA	NA	NA	NA	Gabrg1
ENSMUSG00000001270.9	687.244	-0.340737	0.178736	-1.90637	0.0566021	0.139526	Ckb
ENSMUSG00000001280.12	6410.58	0.0127735	0.121064	0.10551	0.915971	0.951252	Sp1
ENSMUSG00000001281.9	42.7941	-0.722954	0.470942	-1.53512	0.124754	0.25108	Itgb7
ENSMUSG00000001285.12	706.462	-0.289834	0.120953	-2.39626	0.0165635	0.0537506	Myg1
ENSMUSG00000001288.14	6566.83	-0.219536	0.0904429	-2.42734	0.0152099	0.0501323	Rarg
ENSMUSG00000001289.12	2097.88	-0.43908	0.0921061	-4.76711	1.86886e-06	2.17798e-05	Pfdn5
ENSMUSG00000001300.16	5804.49	1.04954	0.124552	8.4265	3.56144e-17	2.99274e-15	Efnb2
ENSMUSG00000001305.5	714.367	0.341776	0.158077	2.16209	0.0306115	0.0869186	Rrp15
ENSMUSG00000001313.12	468.608	-0.350767	0.181897	-1.92838	0.0538074	0.134317	Rnd2
ENSMUSG00000001323.17	1901.39	-0.392972	0.176141	-2.23101	0.0256804	0.0756302	Srr
ENSMUSG00000001333.9	270.813	0.417812	0.212281	1.9682	0.0490453	0.125049	Sync
ENSMUSG00000001334.9	17.2108	-0.271548	0.590843	-0.459594	0.645807	0.772936	Fndc5
ENSMUSG00000001348.15	145.906	-0.0970499	0.304639	-0.318573	0.75005	0.847689	Acp5
ENSMUSG00000001349.5	3211.89	0.82062	0.205938	3.9848	6.75382e-05	0.00051594	Cnn1
ENSMUSG00000001366.14	881.883	-0.436446	0.131358	-3.32257	0.000891921	0.00482399	Fbxo9
ENSMUSG00000001376.17	2298.23	0.146885	0.105251	1.39558	0.162841	0.305294	Vps50
ENSMUSG00000001380.6	4075.05	0.0604869	0.0943439	0.641132	0.521437	0.676136	Hars
ENSMUSG00000001383.8	3041.03	-0.179806	0.12671	-1.41904	0.155886	0.295171	Zmat2
ENSMUSG00000001403.13	887.455	0.910739	0.187842	4.84844	1.24439e-06	1.50287e-05	Ube2c
ENSMUSG00000001415.10	3443.3	0.625057	0.0935273	6.68315	2.33861e-11	7.30249e-10	Smg5
ENSMUSG00000001416.13	9006.33	0.437341	0.0959251	4.55919	5.13515e-06	5.29979e-05	Cct3
ENSMUSG00000001418.13	6057.7	0.285506	0.0944382	3.0232	0.00250116	0.0114817	Glmp
ENSMUSG00000001419.17	3736.98	-0.277749	0.100618	-2.76043	0.00577258	0.0228697	Mef2d
ENSMUSG00000001420.13	49.1153	0.0944585	0.371952	0.253953	0.799532	0.880083	Tmem79
ENSMUSG00000001424.14	14748.7	0.348188	0.084586	4.11638	3.84868e-05	0.000316253	Snd1
ENSMUSG00000001435.15	9163.67	-0.641384	0.0993348	-6.45679	1.06946e-10	2.89898e-09	Col18a1
ENSMUSG00000001436.15	811.794	0.2398	0.147885	1.62153	0.104903	0.221428	Slc19a1
ENSMUSG00000001440.5	33242	0.48861	0.0893854	5.46633	4.59447e-08	7.53135e-07	Kpnb1
ENSMUSG00000001441.13	12313.3	0.0430861	0.133275	0.323287	0.746478	0.845112	Npepps
ENSMUSG00000001444.2	1.08451	3.52565	3.9334	0.896337	0.370073	NA	Tbx21
ENSMUSG00000001445.10	2409.19	0.212466	0.0973614	2.18224	0.029092	0.0835553	Mrpl10
ENSMUSG00000001467.5	9782.93	-0.152241	0.126207	-1.20628	0.227709	0.387637	Cyp51
ENSMUSG00000001472.17	11018.3	-0.306427	0.0897554	-3.41402	0.000640124	0.00363586	Tcf25
ENSMUSG00000001473.6	8448.07	0.933212	0.139665	6.68177	2.36074e-11	7.33668e-10	Tubb6
ENSMUSG00000001482.15	2566.97	-0.204416	0.0945275	-2.16251	0.030579	0.0868883	Def8
ENSMUSG00000001493.9	21.0125	0.920715	0.62243	1.47923	0.13908	0.272026	Meox1
ENSMUSG00000001494.6	0	NA	NA	NA	NA	NA	Sost
ENSMUSG00000001496.15	12.5634	0.0360807	0.744936	0.0484346	0.96137	0.977907	Nkx2-1
ENSMUSG00000001497.18	223.605	0.00139269	0.300641	0.00463241	0.996304	0.997804	Pax9
ENSMUSG00000001504.10	363.677	-0.193641	0.150613	-1.28569	0.198552	0.351595	Irx2
ENSMUSG00000001506.10	134810	-0.257345	0.136372	-1.88708	0.0591495	0.144224	Col1a1
ENSMUSG00000001507.16	3560.83	0.275042	0.0831008	3.30973	0.000933846	0.00500496	Itga3
ENSMUSG00000001508.15	0.361504	1.93027	4.02826	0.479181	0.63181	NA	Sgca
ENSMUSG00000001510.8	1.72737	4.20188	2.25778	1.86106	0.0627353	NA	Dlx3
ENSMUSG00000001517.14	949.939	1.21449	0.267312	4.54335	5.53662e-06	5.67015e-05	Foxm1
ENSMUSG00000001518.12	522.33	0.264216	0.17908	1.47541	0.140103	0.273591	Itfg2
ENSMUSG00000001520.12	81.1088	-0.410661	0.312546	-1.31392	0.188872	0.340083	Nrip2
ENSMUSG00000001521.12	7575.09	-0.0183668	0.0947587	-0.193827	0.846311	0.909056	Tulp3
ENSMUSG00000001524.14	757.759	-0.0995788	0.127973	-0.778124	0.436496	0.60255	Gtf2h4
ENSMUSG00000001525.10	36031.4	0.459275	0.0989704	4.64053	3.47523e-06	3.76173e-05	Tubb5
ENSMUSG00000001542.7	6558.33	0.0671162	0.10692	0.627725	0.530184	0.684145	Ell2
ENSMUSG00000001552.14	2685.78	-0.207091	0.13143	-1.57568	0.1151	0.237006	Jup
ENSMUSG00000001555.10	14615.2	0.516466	0.111164	4.64597	3.3848e-06	3.68383e-05	Fkbp10
ENSMUSG00000001558.5	42.9273	-0.473123	0.41185	-1.14877	0.250649	0.414143	Klhl10
ENSMUSG00000001566.9	0	NA	NA	NA	NA	NA	Mnx1
ENSMUSG00000001569.10	2347.79	0.30022	0.0972302	3.08773	0.00201694	0.00955846	Nom1
ENSMUSG00000001576.14	14717.7	0.146903	0.112269	1.3085	0.190704	0.342264	Ergic1
ENSMUSG00000001583.13	12.0037	-2.65692	0.966861	-2.74798	0.00599635	0.0236517	Tnk1
ENSMUSG00000001588.12	3.90262	-0.208674	1.40047	-0.149003	0.881552	NA	Acap1
ENSMUSG00000001604.14	956.087	-0.813129	0.150918	-5.38789	7.12886e-08	1.12916e-06	Tcea3
ENSMUSG00000001622.15	12.5107	3.96425	1.19156	3.32694	0.000878041	0.00476021	Csn3
ENSMUSG00000001627.12	3552.7	0.268636	0.105808	2.53891	0.0111198	0.038934	Ifrd1
ENSMUSG00000001630.13	1658	0.161907	0.114829	1.40999	0.158543	0.299207	Stk38l
ENSMUSG00000001632.16	1978.22	0.244586	0.118789	2.05899	0.0394948	0.10573	Brpf1
ENSMUSG00000001642.18	2994.74	0.158861	0.108282	1.4671	0.142348	0.276555	Akr1b3
ENSMUSG00000001655.6	13.4377	-0.178483	0.77234	-0.231093	0.817242	0.891234	Hoxc13
ENSMUSG00000001656.3	0	NA	NA	NA	NA	NA	Hoxc11
ENSMUSG00000001657.7	1.03136	3.44263	3.94996	0.871559	0.383449	NA	Hoxc8
ENSMUSG00000001661.5	11.0224	0.437189	0.791231	0.552543	0.580576	0.723726	Hoxc6
ENSMUSG00000001663.10	481.822	-0.747308	0.139737	-5.34798	8.89422e-08	1.38677e-06	Gstt1
ENSMUSG00000001665.11	687.303	-0.382033	0.13956	-2.73741	0.00619251	0.0242863	Gstt3
ENSMUSG00000001666.8	810.005	-0.405116	0.127054	-3.18855	0.0014299	0.00722919	Ddt
ENSMUSG00000001670.13	0	NA	NA	NA	NA	NA	Tat
ENSMUSG00000001672.14	0	NA	NA	NA	NA	NA	Marveld3
ENSMUSG00000001674.11	2591.05	0.267891	0.102163	2.62219	0.00873655	0.0322083	Ddx18
ENSMUSG00000001687.15	2343.91	0.318241	0.133106	2.39089	0.0168077	0.0543222	Ubl3
ENSMUSG00000001700.9	696.027	0.402404	0.1696	2.37267	0.0176601	0.056516	Gramd3
ENSMUSG00000001707.8	916.229	0.397418	0.128647	3.08922	0.00200681	0.00952178	Eef1e1
ENSMUSG00000001729.14	14436.3	0.184881	0.0868889	2.12778	0.0333552	0.0927949	Akt1
ENSMUSG00000001739.14	76.8788	-0.949315	0.325439	-2.91703	0.00353386	0.0153112	Cldn15
ENSMUSG00000001741.12	854.178	-0.630801	0.190873	-3.30483	0.000950356	0.00508321	Il16
ENSMUSG00000001750.15	2271.11	0.546225	0.135433	4.03318	5.50269e-05	0.000431937	Tcirg1
ENSMUSG00000001751.9	2402.62	0.141528	0.131011	1.08028	0.280017	0.446807	Naglu
ENSMUSG00000001755.12	1060.79	-0.143857	0.106995	-1.34452	0.178779	0.327037	Coasy
ENSMUSG00000001761.7	7264.24	-0.194566	0.0903358	-2.15381	0.0312548	0.0883055	Smo
ENSMUSG00000001763.14	11.1022	0.881122	0.746842	1.1798	0.238081	0.399622	Tspan33
ENSMUSG00000001767.5	2622.07	0.155523	0.102715	1.51413	0.129993	0.258563	Crnkl1
ENSMUSG00000001768.15	5517.29	-0.626002	0.129312	-4.841	1.29184e-06	1.5543e-05	Rin2
ENSMUSG00000001773.14	271.262	-1.49555	0.239744	-6.2381	4.4292e-10	1.06022e-08	Folh1
ENSMUSG00000001774.8	3760.21	0.308343	0.113559	2.71527	0.00662214	0.0256003	Chordc1
ENSMUSG00000001783.3	6250.37	0.0236225	0.0870184	0.271466	0.786033	0.870788	Rtcb
ENSMUSG00000001785.13	1871.38	0.367689	0.106016	3.46825	0.000523869	0.00305259	Pwp1
ENSMUSG00000001786.14	546.92	-0.0517372	0.160634	-0.32208	0.747392	0.845523	Fbxo7
ENSMUSG00000001794.13	8654.15	-0.300663	0.104774	-2.86964	0.00410934	0.0173204	Capns1
ENSMUSG00000001802.16	555.739	-0.310066	0.146543	-2.11587	0.0343556	0.0949493	Lrp3
ENSMUSG00000001804.9	0	NA	NA	NA	NA	NA	Dsg4
ENSMUSG00000001815.15	0	NA	NA	NA	NA	NA	Evx2
ENSMUSG00000001819.4	0.618814	2.69551	3.97889	0.677454	0.498118	NA	Hoxd13
ENSMUSG00000001823.5	0	NA	NA	NA	NA	NA	Hoxd12
ENSMUSG00000001827.12	10.3397	1.81489	0.911601	1.99088	0.0464939	0.11946	Folr1
ENSMUSG00000001829.17	1733.62	0.0306639	0.127236	0.241	0.809555	0.886567	Clpb
ENSMUSG00000001833.17	13134.5	-0.151497	0.133676	-1.13331	0.257083	0.421199	2021-09-07
ENSMUSG00000001844.10	1027.32	-0.345101	0.111295	-3.10076	0.00193022	0.00924627	Zdhhc4
ENSMUSG00000001847.14	25625.2	-0.0669135	0.0820229	-0.81579	0.41462	0.582936	Rac1
ENSMUSG00000001855.15	3682.76	0.313214	0.0886077	3.53483	0.000408032	0.00246766	Nup214
ENSMUSG00000001864.13	661.924	-0.121634	0.124584	-0.976322	0.328905	0.499095	Aif1l
ENSMUSG00000001865.2	55.7433	-1.11619	0.383901	-2.90748	0.00364349	0.0157219	Cpa3
ENSMUSG00000001870.15	39482.9	-0.179237	0.119139	-1.50443	0.132469	0.262168	Ltbp1
ENSMUSG00000001891.16	7251.58	0.174466	0.114788	1.5199	0.128536	0.256525	Ugp2
ENSMUSG00000001901.15	0.618814	2.69551	3.97889	0.677454	0.498118	NA	Kcnh6
ENSMUSG00000001909.15	1407.36	0.0435013	0.107578	0.404369	0.685941	0.801736	Trmt1
ENSMUSG00000001910.4	6814.74	0.28837	0.0955233	3.01885	0.00253739	0.0116113	Nacc1
ENSMUSG00000001911.16	30054.8	-0.216913	0.0841253	-2.57845	0.00992456	0.0354725	Nfix
ENSMUSG00000001918.17	7115.54	-1.33257	0.153688	-8.67061	4.29811e-18	4.06057e-16	Slc1a5
ENSMUSG00000001924.15	26976.4	0.264846	0.0825268	3.20922	0.00133097	0.00680007	Uba1
ENSMUSG00000001930.17	13.6028	-0.0848457	0.674204	-0.125846	0.899854	0.941732	Vwf
ENSMUSG00000001942.8	1427.91	-0.352482	0.136695	-2.57859	0.00992039	0.03547	Siae
ENSMUSG00000001943.8	0	NA	NA	NA	NA	NA	Vsig2
ENSMUSG00000001946.14	6.78798	6.18861	1.57381	3.93224	8.41578e-05	NA	Esam
ENSMUSG00000001948.10	27.3205	-0.55018	0.474667	-1.15909	0.246421	0.409347	Spa17
ENSMUSG00000001962.8	2233.17	0.265366	0.100686	2.63559	0.00839921	0.031207	Fam50a
ENSMUSG00000001964.14	2195.08	0.377282	0.150973	2.49901	0.012454	0.0427524	Emd
ENSMUSG00000001983.7	402.139	0.186695	0.145613	1.28214	0.199795	0.35318	Taco1
ENSMUSG00000001985.9	2.33463	-0.0756402	1.9286	-0.0392201	0.968715	NA	Grik3
ENSMUSG00000001986.16	10090.2	-0.322484	0.155009	-2.08042	0.0374872	0.101556	Gria3
ENSMUSG00000001988.9	45.7713	0.430967	0.665416	0.647666	0.517201	0.672774	Npas1
ENSMUSG00000001995.9	2749.33	-0.0880305	0.0936009	-0.940488	0.346967	0.517437	Sipa1l2
ENSMUSG00000001998.15	1240.32	0.187352	0.125437	1.4936	0.13528	0.266355	Ap4e1
ENSMUSG00000001999.15	519.472	0.287354	0.164596	1.74582	0.0808429	0.181692	Blvra
ENSMUSG00000002006.12	474.425	-0.323018	0.163402	-1.97683	0.0480611	0.122913	Pdzd4
ENSMUSG00000002007.5	0	NA	NA	NA	NA	NA	Srpk3
ENSMUSG00000002010.17	1939.59	-0.0782729	0.106174	-0.737217	0.46099	0.625812	Idh3g
ENSMUSG00000002012.13	113.41	0.718321	0.244018	2.94373	0.00324287	0.014228	Pnck
ENSMUSG00000002014.12	2794.51	-0.296443	0.113056	-2.6221	0.00873904	0.0322083	Ssr4
ENSMUSG00000002015.5	7519.77	-0.0179054	0.081786	-0.21893	0.826705	0.896679	Bcap31
ENSMUSG00000002017.9	5174.3	0.314562	0.0904041	3.47951	0.000502333	0.00294429	Fam98a
ENSMUSG00000002020.15	30472.4	0.371704	0.141516	2.62658	0.00862464	0.0318753	Ltbp2
ENSMUSG00000002028.13	9586.34	-0.00701424	0.0860864	-0.0814791	0.935061	0.961767	Kmt2a
ENSMUSG00000002031.12	2150.89	0.023193	0.10207	0.227226	0.820248	0.893077	Ift46
ENSMUSG00000002032.17	39.0866	-2.40181	0.529831	-4.53316	5.81084e-06	5.90381e-05	Tmem25
ENSMUSG00000002033.14	0	NA	NA	NA	NA	NA	Cd3g
ENSMUSG00000002043.17	611.094	0.199857	0.169693	1.17775	0.238895	0.400441	Trappc6a
ENSMUSG00000002052.6	9626.75	-0.145773	0.0964005	-1.51216	0.130493	0.259264	Supt6
ENSMUSG00000002055.9	561.37	0.895607	0.136399	6.56607	5.16594e-11	1.48078e-09	Spag5
ENSMUSG00000002057.4	0.542256	2.52038	3.98806	0.631982	0.527399	NA	Foxn1
ENSMUSG00000002058.13	396.227	0.313332	0.203526	1.53952	0.123677	0.249636	Unc119
ENSMUSG00000002059.18	3343.54	-0.0350473	0.164145	-0.213514	0.830926	0.898966	Rab34
ENSMUSG00000002064.10	2553.82	-0.056036	0.0997037	-0.562025	0.574099	0.718625	Sdf2
ENSMUSG00000002068.16	992.372	0.334794	0.160433	2.08682	0.0369047	0.10043	Ccne1
ENSMUSG00000002076.11	14.3394	0.154767	0.77832	0.198848	0.842382	0.906787	Hsf2bp
ENSMUSG00000002083.13	914.447	-0.190097	0.171142	-1.11075	0.266674	0.432138	Bbc3
ENSMUSG00000002100.15	1.16161	-0.178294	3.31332	-0.0538114	0.957085	NA	Mybpc3
ENSMUSG00000002102.15	5962.89	0.12363	0.0993412	1.2445	0.213316	0.369634	Psmc3
ENSMUSG00000002103.15	4121.65	-0.179557	0.0946737	-1.89659	0.0578825	0.142046	Acp2
ENSMUSG00000002104.11	66.7537	-0.236419	0.344314	-0.686638	0.492311	0.651923	Rapsn
ENSMUSG00000002105.15	4177.56	-0.343602	0.109268	-3.1446	0.00166316	0.00821089	Slc39a13
ENSMUSG00000002107.18	12594.5	-0.172311	0.182248	-0.945474	0.344417	0.515063	Celf2
ENSMUSG00000002108.10	525.356	-0.595994	0.167303	-3.56237	0.000367523	0.002256	Nr1h3
ENSMUSG00000002109.14	199.575	-0.454365	0.189664	-2.39563	0.0165917	0.0538312	Ddb2
ENSMUSG00000002111.8	0	NA	NA	NA	NA	NA	Spi1
ENSMUSG00000002129.11	4525.23	0.291518	0.0866799	3.36316	0.000770559	0.00427179	Sf3a1
ENSMUSG00000002147.18	9107.1	0.305591	0.0844822	3.61722	0.00029778	0.00187474	Stat6
ENSMUSG00000002190.13	4.64278	-1.19195	1.9825	-0.601238	0.547681	NA	Clgn
ENSMUSG00000002204.9	0	NA	NA	NA	NA	NA	Napsa
ENSMUSG00000002205.16	1449.2	-0.0649936	0.113451	-0.572876	0.566728	0.71264	Vrk3
ENSMUSG00000002210.11	592.779	0.138692	0.132451	1.04712	0.295045	0.463195	Smg9
ENSMUSG00000002221.11	1091.93	0.0296373	0.112967	0.262353	0.793049	0.875645	Paxip1
ENSMUSG00000002222.14	3495.82	0.145624	0.121935	1.19427	0.232371	0.393303	Rmnd5a
ENSMUSG00000002227.15	2843.48	0.462232	0.135004	3.42385	0.000617411	0.00352308	Mov10
ENSMUSG00000002228.7	48.7533	0.690797	0.478212	1.44454	0.148587	0.285239	Ppm1j
ENSMUSG00000002233.13	5435.53	0.506292	0.133755	3.78521	0.000153582	0.00105739	Rhoc
ENSMUSG00000002240.12	0	NA	NA	NA	NA	NA	Prr27
ENSMUSG00000002249.19	3588.72	-0.362318	0.116243	-3.11692	0.00182753	0.00885803	Tead3
ENSMUSG00000002250.15	3387.24	0.115274	0.100263	1.14971	0.250265	0.413721	Ppard
ENSMUSG00000002257.7	1211.93	-0.578295	0.128518	-4.49973	6.80394e-06	6.76833e-05	Def6
ENSMUSG00000002265.16	7227.36	1.1359	0.102145	11.1205	9.9675e-29	3.31544e-26	Peg3
ENSMUSG00000002266.17	386.001	0.551801	0.170242	3.24128	0.00118995	0.00615844	Zim1
ENSMUSG00000002274.12	418.187	0.0390181	0.222815	0.175114	0.86099	0.918581	Metrn
ENSMUSG00000002279.18	1183.16	-0.122604	0.13708	-0.894403	0.371106	0.541104	Lmf1
ENSMUSG00000002280.10	877.537	0.0260912	0.116846	0.223295	0.823306	0.894872	Narfl
ENSMUSG00000002289.15	14246.4	0.166554	0.149338	1.11528	0.26473	0.429819	Angptl4
ENSMUSG00000002297.15	998.664	0.839422	0.131893	6.3644	1.96049e-10	5.06491e-09	Dbf4
ENSMUSG00000002307.15	1478.86	0.159537	0.136525	1.16856	0.242582	0.405328	Daxx
ENSMUSG00000002308.15	548.479	-0.520031	0.151588	-3.43056	0.000602337	0.00344816	Cd320
ENSMUSG00000002319.15	5613.36	0.0328761	0.114589	0.286903	0.774187	0.863522	Ipo4
ENSMUSG00000002320.15	2103.37	-0.12444	0.201354	-0.618016	0.536565	0.68937	Tm9sf1
ENSMUSG00000002324.7	28.2795	1.2861	0.879125	1.46293	0.143486	0.278089	Rec8
ENSMUSG00000002325.14	3283.94	0.48352	0.0923108	5.23796	1.62361e-07	2.40246e-06	Irf9
ENSMUSG00000002326.5	1203.96	0.204859	0.127581	1.60572	0.108335	0.226519	Gmpr2
ENSMUSG00000002329.6	1245.72	-0.408863	0.104754	-3.90306	9.49859e-05	0.000698547	Mdp1
ENSMUSG00000002332.15	2738.21	-0.0686169	0.0997094	-0.688168	0.491347	0.650902	Dhrs1
ENSMUSG00000002341.8	3.55045	-0.487876	1.21159	-0.402674	0.687188	NA	Ncan
ENSMUSG00000002342.17	1122.15	0.100453	0.454299	0.221116	0.825002	0.895916	Tmem161a
ENSMUSG00000002343.11	446.119	-0.024761	0.186384	-0.13285	0.894312	0.93869	Armc6
ENSMUSG00000002345.17	1347.56	-0.234347	0.130219	-1.79963	0.0719186	0.166849	Borcs8
ENSMUSG00000002346.16	654.641	-0.312611	0.153046	-2.04259	0.0410926	0.108496	Slc25a42
ENSMUSG00000002365.9	5537.02	0.433863	0.0861936	5.03359	4.81377e-07	6.44771e-06	Snx9
ENSMUSG00000002372.8	3001.41	0.310967	0.0907088	3.42819	0.000607617	0.00347589	Ranbp3
ENSMUSG00000002379.6	1577.65	0.0895569	0.155107	0.577387	0.563678	0.710158	Ndufa11
ENSMUSG00000002384.2	2.12983	-0.431294	2.38866	-0.180559	0.856714	NA	Bmp8b
ENSMUSG00000002393.14	1666.44	0.337837	0.165432	2.04215	0.0411366	0.108578	Nr2f6
ENSMUSG00000002395.14	1494.6	-0.551075	0.104588	-5.26902	1.37155e-07	2.05809e-06	Use1
ENSMUSG00000002396.8	309.936	-0.488327	0.198943	-2.45461	0.0141039	0.0471431	Ocel1
ENSMUSG00000002409.18	1330.09	-0.0543516	0.118422	-0.458964	0.64626	0.773014	Dyrk1b
ENSMUSG00000002413.15	5492.89	0.104932	0.113099	0.927787	0.353518	0.523587	Braf
ENSMUSG00000002416.13	731.275	-0.222899	0.185254	-1.20321	0.228896	0.389072	Ndufb2
ENSMUSG00000002428.12	2146.86	-0.0216604	0.177615	-0.121951	0.902938	0.943908	Hltf
ENSMUSG00000002455.14	5401.81	0.158463	0.102382	1.54776	0.121679	0.246665	Prpf6
ENSMUSG00000002458.13	750.329	0.273011	0.265205	1.02943	0.303276	0.472171	Rgs19
ENSMUSG00000002459.17	23.8813	0.24455	0.624818	0.391395	0.695505	0.809016	Rgs20
ENSMUSG00000002475.15	73.9878	-0.920128	0.310222	-2.96604	0.00301665	0.0134198	Abhd3
ENSMUSG00000002477.4	1812.69	0.397123	0.121498	3.26856	0.00108097	0.00568186	Snrpd1
ENSMUSG00000002486.15	567.984	-0.00854033	0.144208	-0.0592223	0.952775	0.972697	Tchp
ENSMUSG00000002489.15	1510.78	-0.30304	0.149677	-2.02463	0.0429058	0.112301	Tiam1
ENSMUSG00000002496.9	6257.31	0.0727308	0.0793525	0.916553	0.359377	0.529368	Tsc2
ENSMUSG00000002500.15	0	NA	NA	NA	NA	NA	Rpl3l
ENSMUSG00000002504.14	1265.18	-0.0671879	0.140192	-0.479258	0.631755	0.763674	Slc9a3r2
ENSMUSG00000002524.15	4375.02	0.0866924	0.097171	0.892163	0.372305	0.542159	Puf60
ENSMUSG00000002546.16	5494.42	0.146549	0.0834379	1.75638	0.0790231	0.179038	Golga2
ENSMUSG00000002550.16	1429.47	-0.0159169	0.109937	-0.144783	0.884882	0.932589	Uck1
ENSMUSG00000002565.16	9.45846	0.631215	0.959356	0.657957	0.510566	NA	Scin
ENSMUSG00000002578.17	234.619	-0.729775	0.181441	-4.02211	5.76791e-05	0.000450877	Ikzf4
ENSMUSG00000002580.7	1051.87	-0.0048204	0.105062	-0.0458814	0.963405	0.978986	Mien1
ENSMUSG00000002588.12	0	NA	NA	NA	NA	NA	Pon1
ENSMUSG00000002602.16	61010.3	0.727811	0.0908576	8.01046	1.14279e-15	7.73124e-14	Axl
ENSMUSG00000002603.15	1713.26	0.926786	0.160229	5.78414	7.28823e-09	1.39303e-07	Tgfb1
ENSMUSG00000002608.8	2167.05	0.165666	0.0989385	1.67444	0.0940451	0.204178	Ccdc97
ENSMUSG00000002617.14	520.474	-0.639423	0.209242	-3.05591	0.0022438	0.0104597	Zfp40
ENSMUSG00000002625.9	1453.18	-0.220166	0.125952	-1.74802	0.0804609	0.181232	Akap8l
ENSMUSG00000002633.4	0	NA	NA	NA	NA	NA	Shh
ENSMUSG00000002635.11	320.387	0.101266	0.210235	0.48168	0.630033	0.762285	Pdcd2l
ENSMUSG00000002658.9	3925.07	0.228655	0.090326	2.53144	0.0113594	0.0396078	Gtf2f1
ENSMUSG00000002660.7	1275.93	0.0814988	0.120195	0.678055	0.497737	0.656277	Clpp
ENSMUSG00000002661.14	259.691	-0.382982	0.22345	-1.71395	0.086538	0.191605	Alkbh7
ENSMUSG00000002664.2	0.4129	-2.18062	4.01995	-0.542448	0.58751	NA	Pspn
ENSMUSG00000002668.7	0	NA	NA	NA	NA	NA	Dennd1c
ENSMUSG00000002679.14	682.61	-0.0579433	0.243161	-0.238292	0.811655	0.888021	Med6
ENSMUSG00000002688.8	3821.68	-0.0770851	0.0909052	-0.847972	0.396453	0.56531	Prkd1
ENSMUSG00000002699.13	0.404482	-2.15437	4.02199	-0.535648	0.592202	NA	Lcp2
ENSMUSG00000002718.14	4024.13	0.700558	0.114405	6.12349	9.15504e-10	2.06308e-08	Cse1l
ENSMUSG00000002728.14	1434.81	0.237459	0.108481	2.18894	0.0286011	0.0824866	Naa20
ENSMUSG00000002731.6	1142.9	-0.192475	0.115755	-1.66278	0.096356	0.207903	Prkra
ENSMUSG00000002732.14	2172.96	-0.683576	0.153796	-4.4447	8.80149e-06	8.5738e-05	Fkbp7
ENSMUSG00000002733.8	3643.5	0.116288	0.112816	1.03077	0.302648	0.471561	Plekha3
ENSMUSG00000002741.9	6347.12	0.39267	0.10179	3.85767	0.000114475	0.000822179	Ykt6
ENSMUSG00000002748.7	11274.4	0.130088	0.108231	1.20195	0.229384	0.389653	Baz1b
ENSMUSG00000002763.16	1815.12	-0.178915	0.125616	-1.42431	0.154358	0.293042	Pex6
ENSMUSG00000002767.13	838.382	0.224409	0.119595	1.87641	0.0605984	0.146905	Mrpl2
ENSMUSG00000002768.7	2045.12	0.0337563	0.0956639	0.352863	0.724191	0.830038	Mea1
ENSMUSG00000002769.8	7.36894	-0.0042011	0.854762	-0.00491494	0.996078	NA	Gnmt
ENSMUSG00000002771.12	310.366	-0.444201	0.265769	-1.67138	0.094646	0.205153	Grin2d
ENSMUSG00000002778.14	5847.21	-0.073811	0.126889	-0.581695	0.560772	0.707938	Kdelr1
ENSMUSG00000002781.19	796.513	-0.406371	0.134638	-3.01824	0.00254244	0.0116278	Tmem143
ENSMUSG00000002791.16	3.07344	-5.10167	1.8842	-2.7076	0.00677718	NA	Pdxk-ps
ENSMUSG00000002797.9	273.46	-0.591871	0.179774	-3.2923	0.000993713	0.00528326	Ggct
ENSMUSG00000002799.6	20.9628	0.75561	0.591975	1.27642	0.201806	0.355515	Jag2
ENSMUSG00000002803.14	277.358	-0.929741	0.980824	-0.947918	0.343171	0.513743	Btbd6
ENSMUSG00000002804.4	160.066	-0.0402108	0.281382	-0.142904	0.886366	0.933737	Nudt14
ENSMUSG00000002808.7	2059.41	-1.15225	0.187763	-6.13676	8.42217e-10	1.92038e-08	Epdr1
ENSMUSG00000002812.4	11164.6	-0.110234	0.0959805	-1.14851	0.250759	0.414238	Flii
ENSMUSG00000002814.15	627.923	0.277609	0.146605	1.89358	0.0582803	0.142818	Top3a
ENSMUSG00000002820.6	438.614	-0.117152	0.179385	-0.653079	0.513706	0.669919	Atg4d
ENSMUSG00000002825.7	257.435	0.18397	0.20946	0.878305	0.379778	0.549732	Qtrt1
ENSMUSG00000002831.13	3614.62	-1.53202	0.244711	-6.26056	3.83599e-10	9.3362e-09	Plin4
ENSMUSG00000002833.11	3096.76	0.0275369	0.104466	0.263598	0.79209	0.87513	Hdgfl2
ENSMUSG00000002835.8	1125.22	0.714856	0.136962	5.21937	1.79536e-07	2.63705e-06	Chaf1a
ENSMUSG00000002844.8	3450.42	0.131324	0.0979075	1.3413	0.179822	0.328155	Adprh
ENSMUSG00000002845.14	1955.78	-0.0573599	0.187664	-0.305652	0.759869	0.854251	Tmem39a
ENSMUSG00000002846.9	1194.05	0.16757	0.119386	1.4036	0.160437	0.301997	Timmdc1
ENSMUSG00000002847.6	504.583	-0.337042	0.15928	-2.11603	0.0343421	0.0949283	Pla1a
ENSMUSG00000002870.8	1316.83	0.786251	0.132662	5.92673	3.09036e-09	6.35015e-08	Mcm2
ENSMUSG00000002871.14	508.262	0.266928	0.146374	1.8236	0.0682123	0.160442	Tpra1
ENSMUSG00000002881.14	5595.85	0.134664	0.0892216	1.50932	0.131216	0.260442	Nab1
ENSMUSG00000002885.14	1897.58	0.297217	0.113458	2.61961	0.00880298	0.0323844	Adgre5
ENSMUSG00000002897.5	4076.25	-0.995126	0.163168	-6.09878	1.0688e-09	2.36349e-08	Il17ra
ENSMUSG00000002900.16	38955.8	-0.186472	0.0817167	-2.28193	0.0224935	0.0684582	Lamb1
ENSMUSG00000002908.17	187.249	-1.4207	0.2362	-6.01481	1.80095e-09	3.83899e-08	Kcnn1
ENSMUSG00000002910.11	468.441	-0.878331	0.14431	-6.08641	1.15469e-09	2.53588e-08	Arrdc2
ENSMUSG00000002930.6	0	NA	NA	NA	NA	NA	Ppp1r17
ENSMUSG00000002944.15	5.26904	1.10008	1.91192	0.575379	0.565035	NA	Cd36
ENSMUSG00000002948.19	1741.9	-0.429849	0.250938	-1.71297	0.0867181	0.191738	Map2k7
ENSMUSG00000002949.15	1384.98	0.0527802	0.112025	0.471146	0.637536	0.767813	Timm44
ENSMUSG00000002957.11	16682.5	-0.292837	0.0935575	-3.13002	0.00174794	0.00855277	Ap2a2
ENSMUSG00000002963.17	1194.36	0.153623	0.12559	1.22321	0.221252	0.379554	Pnkp
ENSMUSG00000002968.8	3310.76	-0.0621282	0.122176	-0.508515	0.611093	0.748386	Med25
ENSMUSG00000002980.14	1797.42	0.0650279	0.0976475	0.665946	0.505446	0.662884	Bcam
ENSMUSG00000002981.10	6545.06	0.135796	0.144269	0.941268	0.346567	0.517082	Clptm1
ENSMUSG00000002983.17	908.984	0.037944	0.134186	0.282771	0.777352	0.865134	Relb
ENSMUSG00000002984.17	2826.63	0.574518	0.140913	4.07711	4.55986e-05	0.000367134	Tomm40
ENSMUSG00000002985.16	4907.18	-1.55356	0.447312	-3.4731	0.000514476	0.00300663	Apoe
ENSMUSG00000002992.17	0	NA	NA	NA	NA	NA	Apoc2
ENSMUSG00000002996.17	5168.79	-0.160167	0.125446	-1.27679	0.201678	0.355368	Hbp1
ENSMUSG00000002997.15	3069.78	-0.503051	0.145761	-3.45122	0.000558064	0.00322011	Prkar2b
ENSMUSG00000003031.14	3808.3	-0.316283	0.151791	-2.08368	0.0371894	0.101011	Cdkn1b
ENSMUSG00000003032.8	3804.53	-2.20278	0.164432	-13.3963	6.359e-41	6.34548e-38	Klf4
ENSMUSG00000003033.15	2785.54	0.274757	0.112104	2.45091	0.0142496	0.0475166	Ap1m1
ENSMUSG00000003037.16	4296.56	0.217031	0.0870684	2.49264	0.0126796	0.0433236	Rab8a
ENSMUSG00000003038.15	1068.04	-0.0906999	0.133884	-0.677452	0.498119	0.656565	Hmgn2
ENSMUSG00000003039.9	4220.18	0.230961	0.0947135	2.43853	0.0147473	0.0488496	Fam32a
ENSMUSG00000003051.13	3.97557	0.591563	1.64364	0.35991	0.718914	NA	Elf3
ENSMUSG00000003053.17	0	NA	NA	NA	NA	NA	Cyp2c29
ENSMUSG00000003062.13	1951.16	-0.0972765	0.118657	-0.819815	0.412321	0.580676	Stard3nl
ENSMUSG00000003068.16	3574.35	0.00724171	0.142192	0.050929	0.959382	0.976383	Stk11
ENSMUSG00000003070.6	189.3	-0.0513278	0.226502	-0.22661	0.820727	0.893334	Efna2
ENSMUSG00000003072.15	5267.33	0.263632	0.136551	1.93064	0.0535271	0.133868	Atp5d
ENSMUSG00000003099.11	2472.44	0.456402	0.0903638	5.05071	4.40161e-07	5.95056e-06	Ppp5c
ENSMUSG00000003119.14	3185.21	0.461221	0.106455	4.33255	1.47393e-05	0.000136818	Cdk12
ENSMUSG00000003123.15	957.12	-0.114573	0.108336	-1.05758	0.290249	0.458505	Lipe
ENSMUSG00000003131.7	11074.2	0.214511	0.0839043	2.55661	0.0105697	0.0373848	Pafah1b2
ENSMUSG00000003134.10	149.947	0.35787	0.240926	1.4854	0.137439	0.269576	Tbc1d8
ENSMUSG00000003135.15	1951.67	0.132436	0.0956746	1.38423	0.166289	0.310195	Cnot11
ENSMUSG00000003153.10	390.057	-0.201627	0.159093	-1.26735	0.20503	0.359506	Slc2a3
ENSMUSG00000003154.15	2228.86	0.0514382	0.0987099	0.521104	0.602294	0.741459	Foxj2
ENSMUSG00000003161.15	3361.49	-0.120498	0.0877586	-1.37307	0.169732	0.314962	Sri
ENSMUSG00000003166.19	4112.51	0.223315	0.1	2.23314	0.0255394	0.0753302	Dgcr2
ENSMUSG00000003184.15	1261.81	-0.0324337	0.105494	-0.307447	0.758503	0.853437	Irf3
ENSMUSG00000003190.12	448.789	0.130323	0.166829	0.781177	0.434698	0.601264	Bcl2l12
ENSMUSG00000003198.10	237.297	0.353083	0.300903	1.17341	0.240631	0.403006	Zfp959
ENSMUSG00000003199.16	2323.86	-0.100728	0.122154	-0.824598	0.4096	0.578067	Mpnd
ENSMUSG00000003200.9	4128.8	0.0313927	0.127366	0.246476	0.805314	0.883991	Sh3gl1
ENSMUSG00000003206.6	0	NA	NA	NA	NA	NA	Ebi3
ENSMUSG00000003208.8	265.948	0.232099	0.205351	1.13026	0.258368	0.422611	Ccdc94
ENSMUSG00000003226.7	16792.4	0.41597	0.139026	2.99203	0.00277125	0.0125094	Ranbp2
ENSMUSG00000003227.4	3.13558	-1.77606	2.06366	-0.860636	0.389439	NA	Edar
ENSMUSG00000003228.8	2909.87	-0.782806	0.105549	-7.41649	1.20263e-13	5.71801e-12	Grk5
ENSMUSG00000003233.11	2507.24	0.163298	0.129692	1.25912	0.207986	0.362935	Dvl3
ENSMUSG00000003234.15	2500.7	0.0530728	0.0894111	0.593581	0.552792	0.702418	Abcf3
ENSMUSG00000003235.12	3514.37	0.406464	0.0856573	4.74523	2.08266e-06	2.40258e-05	Eif2b5
ENSMUSG00000003269.17	1902.17	0.128803	0.105886	1.21643	0.223821	0.382604	Cyth2
ENSMUSG00000003271.17	3.88652	-0.31475	1.38098	-0.227918	0.81971	NA	Sult2b1
ENSMUSG00000003273.14	241.882	-1.2152	0.192915	-6.29913	2.99317e-10	7.46703e-09	Car11
ENSMUSG00000003279.16	67.3446	-1.12378	0.502513	-2.23632	0.0253306	0.0748664	Dlgap1
ENSMUSG00000003282.9	1049.59	-0.803568	0.190635	-4.21522	2.49533e-05	0.000217588	Plag1
ENSMUSG00000003283.14	7.02589	-0.770457	1.38601	-0.555882	0.578291	NA	Hck
ENSMUSG00000003299.10	1334.46	0.0154672	0.134281	0.115186	0.908298	0.947318	Mrpl4
ENSMUSG00000003308.15	2630.18	-0.105004	0.193156	-0.543624	0.5867	0.729083	Keap1
ENSMUSG00000003309.14	0	NA	NA	NA	NA	NA	Ap1m2
ENSMUSG00000003316.14	24402.8	0.0483955	0.101678	0.475968	0.634098	0.76533	Glg1
ENSMUSG00000003341.9	21.4893	0.152213	0.532517	0.285837	0.775003	0.863918	Atp8b3
ENSMUSG00000003344.14	1721.15	-0.948185	0.118983	-7.96909	1.59852e-15	1.05029e-13	Btbd2
ENSMUSG00000003345.16	4836.98	0.0472436	0.111727	0.42285	0.672405	0.792121	Csnk1g2
ENSMUSG00000003346.14	1772.2	0.478898	0.190335	2.51608	0.0118667	0.0411609	Abhd17a
ENSMUSG00000003348.10	4805.24	0.837576	0.140678	5.95384	2.61931e-09	5.4524e-08	Mob3a
ENSMUSG00000003352.13	3780.74	-0.00665406	0.123956	-0.0536808	0.957189	0.975084	Cacnb3
ENSMUSG00000003354.5	104.741	-0.271525	0.275339	-0.986147	0.324061	0.49376	Ccdc65
ENSMUSG00000003355.6	672.184	0.175061	0.226433	0.773127	0.439447	0.605472	Fkbp11
ENSMUSG00000003360.14	4780.12	0.083133	0.0897417	0.926359	0.354259	0.524262	Ddx23
ENSMUSG00000003363.15	7699.45	-0.266703	0.113365	-2.35261	0.0186423	0.0591147	Pld3
ENSMUSG00000003378.9	1990.12	-0.47905	0.148244	-3.2315	0.00123144	0.0063423	Grik5
ENSMUSG00000003379.7	0.825085	3.11684	3.9608	0.786923	0.431327	NA	Cd79a
ENSMUSG00000003380.11	2985.16	-0.31458	0.134599	-2.33716	0.0194311	0.0611184	Rabac1
ENSMUSG00000003382.18	1828.62	-0.0140418	0.095787	-0.146594	0.883452	0.931898	Etv3
ENSMUSG00000003402.14	9203.07	0.0238107	0.0887308	0.268348	0.788432	0.872659	Prkcsh
ENSMUSG00000003410.8	1.95059	2.02936	2.33372	0.869584	0.384528	NA	Elavl3
ENSMUSG00000003411.10	108.015	0.305991	0.279924	1.09312	0.27434	0.440789	Rab3b
ENSMUSG00000003418.11	5.8291	-0.0164453	1.57773	-0.0104234	0.991683	NA	St8sia6
ENSMUSG00000003420.8	6027.08	-0.549177	0.0994473	-5.52229	3.34618e-08	5.60012e-07	Fcgrt
ENSMUSG00000003421.13	1649.39	0.161396	0.102313	1.57748	0.114684	0.2366	Nosip
ENSMUSG00000003423.15	1067.89	-0.218787	0.109798	-1.99264	0.0463014	0.11908	Pih1d1
ENSMUSG00000003429.11	11991.7	-0.156592	0.111415	-1.40548	0.159878	0.301194	Rps11
ENSMUSG00000003435.9	10116.9	0.134832	0.0794318	1.69745	0.0896111	0.196564	Supt5
ENSMUSG00000003436.11	0.352941	-2.0439	4.03096	-0.50705	0.61212	NA	Dll3
ENSMUSG00000003437.14	2549.62	0.0496935	0.108185	0.459338	0.645992	0.772982	Paf1
ENSMUSG00000003438.17	933.535	0.318578	0.13935	2.28617	0.0222441	0.0679193	Timm50
ENSMUSG00000003444.8	556.67	0.399082	0.158987	2.51015	0.012068	0.041678	Med29
ENSMUSG00000003452.15	395.849	-0.423133	0.282151	-1.49967	0.1337	0.264158	Bicd1
ENSMUSG00000003458.12	13769.5	0.0991982	0.0790427	1.25499	0.209481	0.36473	Ncstn
ENSMUSG00000003464.13	3359.5	0.187541	0.162984	1.15067	0.249867	0.413236	Pex19
ENSMUSG00000003469.9	27.127	-3.46766	0.68997	-5.02582	5.01289e-07	6.65855e-06	Phyhip
ENSMUSG00000003476.16	0.618814	2.69551	3.97889	0.677454	0.498118	NA	Crhr2
ENSMUSG00000003477.5	224.865	1.01397	0.209248	4.84579	1.26111e-06	1.51961e-05	Inmt
ENSMUSG00000003484.4	0	NA	NA	NA	NA	NA	Cyp4f18
ENSMUSG00000003500.13	2237.74	0.480496	0.129103	3.72182	0.000197795	0.0013131	Impdh1
ENSMUSG00000003505.15	0	NA	NA	NA	NA	NA	Psg18
ENSMUSG00000003518.13	3431.83	-0.176093	0.200415	-0.87864	0.379596	0.549518	Dusp3
ENSMUSG00000003526.11	190.586	-1.15148	0.239093	-4.81601	1.46456e-06	1.74632e-05	Prodh
ENSMUSG00000003527.8	1221.55	0.198262	0.116593	1.70045	0.0890454	0.195638	Dgcr14
ENSMUSG00000003528.14	5015.65	-0.353325	0.152158	-2.3221	0.0202278	0.0630405	Slc25a1
ENSMUSG00000003531.14	720.843	0.105723	0.163485	0.646686	0.517835	0.673435	Dgcr6
ENSMUSG00000003534.17	7112.19	0.10884	0.100175	1.0865	0.277258	0.444046	Ddr1
ENSMUSG00000003541.6	2304.3	0.443567	0.185639	2.38941	0.0168754	0.0544968	Ier3
ENSMUSG00000003545.3	186.197	-0.539675	0.335659	-1.60781	0.107878	0.225826	Fosb
ENSMUSG00000003546.9	967.252	0.33713	0.13488	2.49947	0.0124378	0.0427057	Klc4
ENSMUSG00000003549.9	935.79	0.0760395	0.138391	0.549452	0.582695	0.725427	Ercc1
ENSMUSG00000003555.7	0	NA	NA	NA	NA	NA	Cyp17a1
ENSMUSG00000003559.7	227.43	0.235017	0.269943	0.870616	0.383964	0.553233	As3mt
ENSMUSG00000003573.15	1954.23	0.0338515	0.0995499	0.340045	0.733823	0.836275	Homer3
ENSMUSG00000003575.13	1320.29	-0.520413	0.115337	-4.5121	6.419e-06	6.42142e-05	Crtc1
ENSMUSG00000003581.14	978.754	-0.0937243	0.129679	-0.72274	0.46984	0.633035	Rnf215
ENSMUSG00000003585.13	117.889	0.91515	0.24298	3.76636	0.000165647	0.00112733	Sec14l2
ENSMUSG00000003604.14	595.213	0.494829	0.142897	3.46283	0.000534522	0.00310673	Aven
ENSMUSG00000003617.16	62328.3	-0.298651	0.0920686	-3.24378	0.00117953	0.00611734	Cp
ENSMUSG00000003623.4	3092.14	-0.289256	0.130542	-2.21581	0.0267042	0.0779165	Crot
ENSMUSG00000003644.17	339.947	0.268277	0.156956	1.70926	0.0874035	0.192933	Rps6ka1
ENSMUSG00000003657.9	0	NA	NA	NA	NA	NA	Calb2
ENSMUSG00000003660.10	11046.8	0.184381	0.0930465	1.9816	0.047524	0.121714	Snrnp200
ENSMUSG00000003662.10	1559.25	-0.318683	0.121154	-2.63039	0.00852878	0.0316014	Ciao1
ENSMUSG00000003665.6	25.4247	-1.71557	0.801937	-2.13928	0.0324131	0.0908864	Has1
ENSMUSG00000003680.15	1101.73	0.229162	0.127897	1.79176	0.073171	0.169164	Taf6l
ENSMUSG00000003721.14	2362.15	-0.0826302	0.122591	-0.67403	0.500292	0.658451	Insig2
ENSMUSG00000003731.13	6409.32	0.0655747	0.0847578	0.773671	0.439125	0.605238	Kpna6
ENSMUSG00000003746.16	7568.39	-0.539227	0.117759	-4.57908	4.67014e-06	4.88953e-05	Man1a
ENSMUSG00000003752.9	918.843	0.0132604	0.108686	0.122006	0.902894	0.943908	Itpkc
ENSMUSG00000003762.13	1454.8	-0.347026	0.152403	-2.27703	0.0227846	0.0691445	Coq8b
ENSMUSG00000003778.14	2931.99	-0.0274564	0.117234	-0.234202	0.814828	0.889968	Brd8
ENSMUSG00000003779.15	2147.18	0.88248	0.119194	7.40375	1.32387e-13	6.23506e-12	Kif20a
ENSMUSG00000003808.18	1347.65	0.307426	0.116486	2.63917	0.00831084	0.0309447	Farsa
ENSMUSG00000003809.14	1420.22	-0.16949	0.116047	-1.46053	0.144143	0.278845	Gcdh
ENSMUSG00000003810.12	5645.55	0.703337	0.165493	4.24995	2.13814e-05	0.000189443	Mast2
ENSMUSG00000003812.13	830.695	0.347363	0.22591	1.53762	0.124142	0.250259	Dnase2a
ENSMUSG00000003813.15	2186.75	-0.144268	0.0952082	-1.51529	0.129699	0.258137	Rad23a
ENSMUSG00000003814.8	117041	0.127527	0.0915683	1.3927	0.163712	0.306463	Calr
ENSMUSG00000003824.12	106.987	0.71502	0.347144	2.05972	0.0394255	0.105616	Syce2
ENSMUSG00000003847.16	7324.8	0.154792	0.57485	0.269273	0.78772	0.872173	Nfat5
ENSMUSG00000003848.14	1122.05	0.158518	0.131824	1.2025	0.229171	0.389374	Nob1
ENSMUSG00000003849.8	1057.73	-0.149871	0.185884	-0.806263	0.420091	0.588305	Nqo1
ENSMUSG00000003863.18	132.77	-1.10858	0.233556	-4.74655	2.06921e-06	2.39052e-05	Ppfia3
ENSMUSG00000003865.16	7241.18	1.0043	0.121881	8.23998	1.72243e-16	1.30954e-14	Gys1
ENSMUSG00000003868.14	2049.84	0.492361	0.123269	3.99419	6.49153e-05	0.000498978	Ruvbl2
ENSMUSG00000003872.9	13.8635	-0.762424	0.820815	-0.928862	0.35296	0.523101	Lin7b
ENSMUSG00000003873.11	4524.94	0.21373	0.166292	1.28527	0.198698	0.351708	Bax
ENSMUSG00000003882.4	0	NA	NA	NA	NA	NA	Il7r
ENSMUSG00000003923.14	1429.01	0.104177	0.117577	0.886027	0.375603	0.545273	Tfam
ENSMUSG00000003929.10	805.818	0.157953	0.156944	1.00643	0.31421	0.484001	Zfp81
ENSMUSG00000003934.5	60.5906	-0.016739	0.36203	-0.0462364	0.963122	0.978947	Efnb3
ENSMUSG00000003948.17	5175.61	0.0801358	0.0946799	0.846387	0.397337	0.566115	Mmd
ENSMUSG00000003949.16	106.005	-0.314758	0.316914	-0.993197	0.320614	0.490127	Hlf
ENSMUSG00000003955.7	7814.39	0.81969	0.124546	6.58141	4.66023e-11	1.35282e-09	Fam162a
ENSMUSG00000003970.8	28241.6	-0.0559479	0.082556	-0.677696	0.497965	0.65647	Rpl8
ENSMUSG00000003974.6	0	NA	NA	NA	NA	NA	Grm3
ENSMUSG00000003992.14	2354.5	-0.529745	0.165681	-3.19738	0.0013868	0.00704393	Ssbp2
ENSMUSG00000004018.9	237.47	-0.156684	0.214995	-0.728777	0.466138	0.630038	Fancl
ENSMUSG00000004031.13	0.352941	-2.0439	4.03096	-0.50705	0.61212	NA	Brinp2
ENSMUSG00000004032.10	2160.35	-0.548784	0.115656	-4.74497	2.08536e-06	2.40397e-05	Gstm5
ENSMUSG00000004035.12	564.419	-0.851968	0.140117	-6.0804	1.19887e-09	2.62927e-08	Gstm7
ENSMUSG00000004038.9	3.23645	0.361294	1.80633	0.200015	0.841469	NA	Gstm3
ENSMUSG00000004040.16	17149.1	-0.221532	0.0968908	-2.28641	0.0222301	0.0679152	Stat3
ENSMUSG00000004043.14	1670.08	-0.420792	0.128565	-3.27298	0.00106418	0.00560567	Stat5a
ENSMUSG00000004044.9	49522.4	-0.219497	0.0885845	-2.47783	0.0132184	0.0447508	Cavin1
ENSMUSG00000004054.8	1259.97	0.131477	0.119042	1.10446	0.269393	0.435161	Map3k11
ENSMUSG00000004056.15	7139.13	-0.111355	0.10185	-1.09332	0.274253	0.440781	Akt2
ENSMUSG00000004069.16	2565.5	0.125637	0.0948666	1.32435	0.185386	0.335548	Dnaja3
ENSMUSG00000004070.15	1716.56	-0.389813	0.190766	-2.04341	0.0410117	0.108391	Hmox2
ENSMUSG00000004071.12	1343.73	0.323653	0.153179	2.11291	0.0346084	0.0955487	Cdip1
ENSMUSG00000004085.14	8375.18	0.49712	0.0806701	6.16238	7.16605e-10	1.65576e-08	Map3k20
ENSMUSG00000004096.9	3133.03	0.343333	0.0990934	3.46475	0.000530734	0.00308583	Cwc15
ENSMUSG00000004098.7	1571.51	-0.104139	0.144112	-0.722622	0.469912	0.633079	Col5a3
ENSMUSG00000004099.16	4568.57	0.355568	0.103714	3.42834	0.000607282	0.00347522	Dnmt1
ENSMUSG00000004100.12	1052.58	0.397425	0.128837	3.08471	0.00203753	0.00965031	Ppan
ENSMUSG00000004105.8	2747.3	0.095474	0.0997625	0.957012	0.338561	0.509325	Angptl2
ENSMUSG00000004110.15	1.79237	-1.00254	2.43761	-0.411281	0.680866	NA	Cacna1e
ENSMUSG00000004113.18	178.304	-0.631506	0.211135	-2.99101	0.00278058	0.0125446	Cacna1b
ENSMUSG00000004127.12	594.595	0.595493	0.155908	3.81951	0.000133717	0.000941454	Trmt10a
ENSMUSG00000004151.17	945.993	0.987131	0.108248	9.11921	7.56761e-20	8.81931e-18	Etv1
ENSMUSG00000004187.10	312.254	-0.852551	0.179991	-4.73664	2.17292e-06	2.49948e-05	Kifc2
ENSMUSG00000004207.14	61778.7	-0.194509	0.0803295	-2.42139	0.0154613	0.0507828	Psap
ENSMUSG00000004221.16	2151.84	-0.0300576	0.189301	-0.158782	0.873841	0.926377	Ikbkg
ENSMUSG00000004231.15	0.606724	-2.74778	3.98366	-0.689763	0.490343	NA	Pax2
ENSMUSG00000004233.14	792.775	0.0579136	0.12751	0.45419	0.649692	0.775862	Wars2
ENSMUSG00000004263.15	9933.98	-0.173395	0.0996164	-1.74063	0.0817483	0.183235	Atn1
ENSMUSG00000004264.17	4970.83	0.218399	0.0868698	2.51409	0.0119339	0.041349	Phb2
ENSMUSG00000004266.15	26.6783	-1.21427	0.578909	-2.09751	0.0359488	0.0983142	Ptpn6
ENSMUSG00000004267.16	1342.13	-0.414271	0.116093	-3.56843	0.000359124	0.00221125	Eno2
ENSMUSG00000004268.11	1691	-0.0615678	0.111211	-0.553614	0.579843	0.723055	Emg1
ENSMUSG00000004270.13	6101.84	-0.511521	0.112545	-4.54505	5.49219e-06	5.63549e-05	Lpcat3
ENSMUSG00000004285.12	2721.53	0.242692	0.135437	1.79192	0.0731451	0.169129	Atp6v1f
ENSMUSG00000004296.14	0	NA	NA	NA	NA	NA	Il12b
ENSMUSG00000004317.14	3618.9	0.606675	0.109168	5.55725	2.74053e-08	4.64494e-07	Clcn5
ENSMUSG00000004319.15	1466.49	0.539687	0.119447	4.51823	6.23596e-06	6.29351e-05	Clcn3
ENSMUSG00000004328.15	2791.63	-0.658882	0.105544	-6.2427	4.30093e-10	1.03261e-08	Hif3a
ENSMUSG00000004341.8	0	NA	NA	NA	NA	NA	Gpx6
ENSMUSG00000004344.12	0	NA	NA	NA	NA	NA	Gpx5
ENSMUSG00000004347.16	18.8899	-0.410963	0.595264	-0.690388	0.48995	0.649497	Pde1c
ENSMUSG00000004356.8	5175.52	0.463823	0.117746	3.93919	8.17579e-05	0.000612518	Utp20
ENSMUSG00000004359.16	0	NA	NA	NA	NA	NA	Spic
ENSMUSG00000004360.9	5.19937	-0.980819	1.61438	-0.60755	0.543486	NA	9330159F19Rik
ENSMUSG00000004364.14	8414.27	-0.144224	0.135592	-1.06367	0.28748	0.455439	Cul3
ENSMUSG00000004366.3	0	NA	NA	NA	NA	NA	Sst
ENSMUSG00000004371.14	55.1698	-0.283653	0.521656	-0.543755	0.58661	0.729028	Il11
ENSMUSG00000004383.18	6580.86	0.135356	0.0941889	1.43706	0.1507	0.287961	Large1
ENSMUSG00000004393.10	1670.02	0.286901	0.110217	2.60306	0.00923947	0.0336491	Ddx56
ENSMUSG00000004394.12	3412.75	-0.110131	0.0834331	-1.31999	0.186839	0.337413	Tmed4
ENSMUSG00000004415.15	0	NA	NA	NA	NA	NA	Col26a1
ENSMUSG00000004446.12	824.045	-0.391126	0.121052	-3.23106	0.00123333	0.00635002	Bid
ENSMUSG00000004451.14	4574.96	0.639167	0.097855	6.53177	6.49951e-11	1.82696e-09	Ralb
ENSMUSG00000004455.16	3837.87	-0.0990518	0.116958	-0.846901	0.39705	0.565858	Ppp1cc
ENSMUSG00000004460.16	8574.77	0.273029	0.106761	2.55739	0.0105462	0.037335	Dnajb11
ENSMUSG00000004462.6	1438.9	-0.1569	0.122365	-1.28222	0.199765	0.353176	Tbccd1
ENSMUSG00000004473.10	699.876	-1.05806	0.174958	-6.04753	1.47083e-09	3.19066e-08	Clec11a
ENSMUSG00000004500.9	735.383	0.783539	0.307316	2.54962	0.010784	0.0379747	Zfp324
ENSMUSG00000004508.6	1678.39	-0.515916	0.0992411	-5.19862	2.00778e-07	2.93019e-06	Gab2
ENSMUSG00000004530.12	6056.65	0.190976	0.126419	1.51066	0.130874	0.259926	Coro1c
ENSMUSG00000004535.12	15836.9	-0.22282	0.144538	-1.5416	0.123171	0.248773	Tax1bp1
ENSMUSG00000004540.7	2.6855	0.0496988	2.18923	0.0227014	0.981888	NA	Psg17
ENSMUSG00000004542.15	0.845332	3.16257	3.49681	0.904415	0.365776	NA	Psg19
ENSMUSG00000004552.16	0	NA	NA	NA	NA	NA	Ctse
ENSMUSG00000004558.14	6198.48	-1.07541	0.107856	-9.97077	2.04644e-23	3.33402e-21	Ndrg2
ENSMUSG00000004561.14	396.564	-0.49805	0.149796	-3.32486	0.000884616	0.00478934	Mettl17
ENSMUSG00000004562.16	3751.96	0.230899	0.158421	1.4575	0.144978	0.279927	Arhgef40
ENSMUSG00000004565.15	1647.2	0.0418034	0.102053	0.409626	0.68208	0.799425	Pnpla6
ENSMUSG00000004567.16	2167.97	0.170132	0.0999493	1.70218	0.0887213	0.19506	Mcoln1
ENSMUSG00000004568.12	4811.2	-0.395327	0.0958481	-4.12452	3.71507e-05	0.000306536	Arhgef18
ENSMUSG00000004591.16	6496.39	0.0583705	0.115661	0.504669	0.613791	0.750296	Pkn2
ENSMUSG00000004609.11	61.9454	2.05	0.523454	3.9163	8.99198e-05	0.00066603	Cd33
ENSMUSG00000004610.4	2815.36	-0.370901	0.0973114	-3.81148	0.000138135	0.000969861	Etfb
ENSMUSG00000004612.9	0.352941	-2.0439	4.03096	-0.50705	0.61212	NA	Nkg7
ENSMUSG00000004613.7	0	NA	NA	NA	NA	NA	Lim2
ENSMUSG00000004626.14	1608.3	-0.0237236	0.111509	-0.212751	0.831521	0.899294	Stxbp2
ENSMUSG00000004630.18	0	NA	NA	NA	NA	NA	Pcp2
ENSMUSG00000004631.15	3091.84	-0.702226	0.166813	-4.20966	2.55752e-05	0.000222404	Sgce
ENSMUSG00000004633.17	144.165	0.0171488	0.23804	0.0720416	0.942569	0.966604	Chn2
ENSMUSG00000004637.15	603.382	-0.251869	0.126522	-1.99072	0.0465121	0.119487	Wwox
ENSMUSG00000004642.13	891.122	0.378962	0.128272	2.95436	0.00313321	0.01382	Slbp
ENSMUSG00000004651.6	0	NA	NA	NA	NA	NA	Tyr
ENSMUSG00000004654.6	0	NA	NA	NA	NA	NA	Ghrhr
ENSMUSG00000004655.5	19392.1	-0.771211	0.164178	-4.6974	2.6349e-06	2.96493e-05	Aqp1
ENSMUSG00000004661.15	97.5149	0.772024	0.284381	2.71475	0.00663253	0.025628	Arid3b
ENSMUSG00000004665.10	27672.9	0.642609	0.125189	5.13311	2.84996e-07	4.0161e-06	Cnn2
ENSMUSG00000004667.18	1567.64	0.237207	0.132923	1.78454	0.0743354	0.171039	Polr2e
ENSMUSG00000004668.14	3.09407	5.0331	2.93472	1.71502	0.0863413	NA	Abca13
ENSMUSG00000004677.17	8330.95	0.345419	0.0810631	4.26111	2.03413e-05	0.00018174	Myo9b
ENSMUSG00000004698.10	203.523	0.124796	0.223003	0.559615	0.575742	0.719892	Hdac9
ENSMUSG00000004707.14	1.36415	-3.93199	2.96382	-1.32667	0.184619	NA	Ly9
ENSMUSG00000004709.14	2.06223	-4.53351	2.58663	-1.75267	0.0796591	NA	Cd244
ENSMUSG00000004730.14	0	NA	NA	NA	NA	NA	Adgre1
ENSMUSG00000004748.5	32.3824	-0.106837	0.467565	-0.228496	0.819261	0.892548	Mtfp1
ENSMUSG00000004768.14	1217.32	-0.0422899	0.140948	-0.300039	0.764147	0.857009	Rab23
ENSMUSG00000004771.12	3278.12	0.292582	0.107291	2.72699	0.00639158	0.0248837	Rab11a
ENSMUSG00000004788.11	1769.23	0.464043	0.134315	3.45488	0.000550534	0.00318587	Eif2b2
ENSMUSG00000004789.10	3561.69	-0.48709	0.49594	-0.982156	0.326023	0.495789	Dlst
ENSMUSG00000004791.7	351.031	0.512846	0.190541	2.69152	0.00711277	0.0271551	Pgf
ENSMUSG00000004798.14	5144.78	-0.0963909	0.0992521	-0.971173	0.331462	0.501671	Ulk2
ENSMUSG00000004814.10	3.44116	-0.918241	1.39957	-0.656087	0.511768	NA	Ccl24
ENSMUSG00000004815.12	983.394	0.334331	0.213285	1.56753	0.116992	0.239903	Dgkq
ENSMUSG00000004821.1	0	NA	NA	NA	NA	NA	Tmed11
ENSMUSG00000004837.2	205.113	0.445073	0.227224	1.95874	0.0501429	0.127258	Grap
ENSMUSG00000004842.18	0	NA	NA	NA	NA	NA	Pou1f1
ENSMUSG00000004843.6	4655	0.0280915	0.107893	0.260363	0.794584	0.876672	Chmp2b
ENSMUSG00000004846.10	8620.21	0.00599717	0.0976814	0.0613952	0.951044	0.971924	Plod3
ENSMUSG00000004849.14	3829.71	0.308738	0.113266	2.72577	0.00641514	0.0249511	Ap1s1
ENSMUSG00000004864.12	1469.62	0.251762	0.115477	2.18018	0.0292438	0.0839006	Mapk13
ENSMUSG00000004865.15	3453.35	0.315482	0.0832731	3.78852	0.000151548	0.00104564	Srpk1
ENSMUSG00000004872.15	0	NA	NA	NA	NA	NA	Pax3
ENSMUSG00000004880.11	2186.43	0.491547	0.0986562	4.98243	6.27907e-07	8.12893e-06	Lbr
ENSMUSG00000004885.5	38.7289	-2.10166	0.449417	-4.67642	2.91921e-06	3.24118e-05	Crabp2
ENSMUSG00000004891.16	1745.13	1.43374	0.142769	10.0424	9.92589e-24	1.70405e-21	Nes
ENSMUSG00000004892.13	14.0866	0.843604	0.841801	1.00214	0.316275	0.485964	Bcan
ENSMUSG00000004894.10	0.941177	-3.42416	3.95513	-0.865752	0.386626	NA	Hapln2
ENSMUSG00000004895.9	1603.48	0.0166985	0.108758	0.153538	0.877974	0.929188	Prcc
ENSMUSG00000004896.16	502.196	-0.287735	0.173896	-1.65464	0.0979974	0.210384	Rrnad1
ENSMUSG00000004897.16	16074.8	0.386527	0.0818176	4.72425	2.30962e-06	2.64339e-05	Hdgf
ENSMUSG00000004902.7	0	NA	NA	NA	NA	NA	Slc25a18
ENSMUSG00000004929.12	1544.67	0.08331	0.12465	0.668351	0.503909	0.66163	Thop1
ENSMUSG00000004931.11	861.676	0.0865511	0.160847	0.538095	0.590512	0.73228	Apba3
ENSMUSG00000004933.17	8.02725	-0.783349	0.897035	-0.873265	0.382519	NA	Matk
ENSMUSG00000004934.14	1446.13	0.247955	0.123615	2.00586	0.0448709	0.116262	Pias4
ENSMUSG00000004936.8	8986.42	0.552419	0.121249	4.55605	5.21234e-06	5.36558e-05	Map2k1
ENSMUSG00000004937.6	4220.47	0.232155	0.10978	2.11473	0.0344531	0.0951693	Sgta
ENSMUSG00000004939.7	0	NA	NA	NA	NA	NA	Nmrk2
ENSMUSG00000004945.15	2083.75	-0.313056	0.109303	-2.86411	0.00418179	0.0175655	Tmem242
ENSMUSG00000004947.15	819.847	-0.173212	0.17699	-0.978654	0.327751	0.4978	Dtx2
ENSMUSG00000004948.12	3.9189	-1.21889	1.64331	-0.741726	0.458253	NA	Zp3
ENSMUSG00000004951.10	11018.8	-0.772858	0.100633	-7.68	1.59085e-14	8.88098e-13	Hspb1
ENSMUSG00000004952.13	1353.29	-0.66604	0.102342	-6.50795	7.61843e-11	2.12279e-09	Rasa4
ENSMUSG00000004961.7	15.2938	0.8559	0.685642	1.24832	0.211914	0.367981	Syt5
ENSMUSG00000004980.16	15670.9	0.11988	0.0815362	1.47027	0.141488	0.27532	Hnrnpa2b1
ENSMUSG00000004988.9	0	NA	NA	NA	NA	NA	Fxyd4
ENSMUSG00000004994.12	312.803	0.0695429	0.215131	0.323259	0.746499	0.845112	Ccdc130
ENSMUSG00000004996.9	765.716	-0.158035	0.124022	-1.27424	0.202577	0.356339	Mri1
ENSMUSG00000005034.15	5852.1	-0.230181	0.14953	-1.53937	0.123714	0.249675	Prkacb
ENSMUSG00000005043.13	1842.33	-0.436413	0.244845	-1.78241	0.0746832	0.171711	Sgsh
ENSMUSG00000005045.16	82.6625	-0.998085	0.319366	-3.12521	0.0017768	0.00866476	Chd5
ENSMUSG00000005054.7	4662.42	0.170442	0.114014	1.49492	0.134935	0.265874	Cstb
ENSMUSG00000005057.13	155.685	0.183065	0.296104	0.618247	0.536413	0.689286	Sh2b2
ENSMUSG00000005069.12	3074.05	0.245899	0.0960642	2.55974	0.0104752	0.0371247	Pex5
ENSMUSG00000005078.16	1576.5	-0.167284	0.0975019	-1.7157	0.0862167	0.190973	Jkamp
ENSMUSG00000005087.17	12657.5	0.300174	0.103621	2.89685	0.00376926	0.0161668	Cd44
ENSMUSG00000005089.15	48.8188	0.0274576	0.438717	0.0625861	0.950096	0.971639	Slc1a2
ENSMUSG00000005102.13	1725.36	0.384937	0.0990457	3.88646	0.000101719	0.000741232	Eif2ak4
ENSMUSG00000005103.12	16466.7	0.753983	0.103449	7.28846	3.13507e-13	1.37136e-11	Wdr1
ENSMUSG00000005107.13	386.773	-0.494159	0.146431	-3.37469	0.000738998	0.00412259	Slc2a9
ENSMUSG00000005124.9	3828.87	1.29351	0.257533	5.0227	5.0949e-07	6.74504e-06	Wisp1
ENSMUSG00000005125.12	5562.14	-0.171362	0.13032	-1.31493	0.188532	0.339626	Ndrg1
ENSMUSG00000005131.4	88.2803	-0.674104	0.368439	-1.82962	0.0673064	0.158805	4930550C14Rik
ENSMUSG00000005142.10	4877.56	-0.331756	0.0845681	-3.92294	8.74742e-05	0.000650192	Man2b1
ENSMUSG00000005148.7	508.076	-0.109622	0.212712	-0.515355	0.606305	0.744865	Klf5
ENSMUSG00000005150.16	484.628	-0.346587	0.172202	-2.01268	0.0441485	0.114688	Wdr83
ENSMUSG00000005161.15	9959.46	-0.104132	0.110414	-0.943098	0.345631	0.516339	Prdx2
ENSMUSG00000005198.15	19840.5	-0.145417	0.110133	-1.32037	0.18671	0.337257	Polr2a
ENSMUSG00000005202.2	0	NA	NA	NA	NA	NA	Shbg
ENSMUSG00000005204.12	4199.42	0.475412	0.106209	4.47617	7.59935e-06	7.48958e-05	Senp3
ENSMUSG00000005220.10	1.69954	-1.34891	2.46099	-0.54812	0.58361	NA	Corin
ENSMUSG00000005225.15	880.449	0.269389	0.108903	2.47366	0.0133737	0.0451616	Plekha8
ENSMUSG00000005232.11	0	NA	NA	NA	NA	NA	G6pc2
ENSMUSG00000005233.16	583.66	0.366456	0.146234	2.50595	0.0122121	0.0420485	Spc25
ENSMUSG00000005237.14	10.6659	-0.910125	0.841527	-1.08152	0.279467	0.446242	Dnah2
ENSMUSG00000005251.14	11.1689	-0.467819	0.900313	-0.519619	0.603329	0.742123	Ripk4
ENSMUSG00000005262.12	1454.3	0.0484882	0.108783	0.445734	0.655789	0.780611	Ufd1
ENSMUSG00000005267.13	553.273	-0.159793	0.198997	-0.802991	0.42198	0.589889	Zfp287
ENSMUSG00000005268.20	60.5671	1.10544	0.332813	3.32152	0.000895298	0.00483897	Prlr
ENSMUSG00000005299.6	2183.14	0.157305	0.105268	1.49433	0.135088	0.26611	Letm1
ENSMUSG00000005312.15	7277.26	0.36334	0.0804672	4.51538	6.32041e-06	6.35464e-05	Ubqln1
ENSMUSG00000005320.9	5.68445	-0.502597	1.2945	-0.388256	0.697826	NA	Fgfr4
ENSMUSG00000005338.13	42.7188	-1.75335	0.439018	-3.99381	6.50209e-05	0.000499098	Cadm3
ENSMUSG00000005339.10	0	NA	NA	NA	NA	NA	Fcer1a
ENSMUSG00000005354.15	1635.28	0.26469	0.10327	2.56308	0.0103748	0.036867	Txn2
ENSMUSG00000005355.9	11.896	1.81859	1.34017	1.35698	0.174786	0.321799	Casp14
ENSMUSG00000005357.9	1319.19	-0.53892	0.139656	-3.85891	0.000113893	0.000819477	Slc1a6
ENSMUSG00000005360.14	250.757	0.207317	0.301303	0.688068	0.49141	0.650902	Slc1a3
ENSMUSG00000005362.14	2021.96	-0.102281	0.15352	-0.666239	0.505259	0.662709	Crbn
ENSMUSG00000005364.11	0	NA	NA	NA	NA	NA	Il5ra
ENSMUSG00000005370.3	2523.48	0.159172	0.0966821	1.64635	0.0996922	0.213248	Msh6
ENSMUSG00000005371.14	6064.45	0.02017	0.117266	0.172001	0.863436	0.920269	Fbxo11
ENSMUSG00000005373.13	25.392	-0.885286	0.60523	-1.46273	0.143542	0.278163	Mlxipl
ENSMUSG00000005374.13	2755.44	0.31615	0.0908487	3.47996	0.000501491	0.0029426	Tbl2
ENSMUSG00000005378.17	942.29	0.210593	0.128675	1.63663	0.101708	0.216459	Wbscr22
ENSMUSG00000005397.8	135552	0.537937	0.093815	5.73402	9.80749e-09	1.82928e-07	Nid1
ENSMUSG00000005410.6	899.88	1.62018	0.158407	10.228	1.48594e-24	2.82435e-22	Mcm5
ENSMUSG00000005413.8	15494.3	-0.146	0.117136	-1.24641	0.212612	0.368855	Hmox1
ENSMUSG00000005417.17	33770.7	0.163682	0.0802223	2.04036	0.0413145	0.108921	Mprip
ENSMUSG00000005442.13	11690.5	-0.0583575	0.097242	-0.600127	0.548422	0.698755	Cic
ENSMUSG00000005447.12	912.803	0.586124	0.18668	3.13974	0.001691	0.00832517	Pafah1b3
ENSMUSG00000005465.9	363.459	-1.71886	0.199357	-8.622	6.57948e-18	6.07213e-16	Il27ra
ENSMUSG00000005469.10	6756.32	0.0977341	0.0868382	1.12547	0.260389	0.424958	Prkaca
ENSMUSG00000005470.8	256.125	1.1209	0.188788	5.93731	2.89735e-09	5.97663e-08	Asf1b
ENSMUSG00000005474.9	0	NA	NA	NA	NA	NA	Myl10
ENSMUSG00000005481.18	1739.94	0.812894	0.110693	7.34369	2.0779e-13	9.34526e-12	Ddx39
ENSMUSG00000005483.10	2394.63	0.539031	0.108484	4.96876	6.73812e-07	8.64104e-06	Dnajb1
ENSMUSG00000005493.15	1.31124	0.228824	3.15982	0.0724167	0.94227	NA	Msh4
ENSMUSG00000005501.14	3688.85	0.0148658	0.105368	0.141084	0.887804	0.93482	Usp40
ENSMUSG00000005503.8	0	NA	NA	NA	NA	NA	Evx1
ENSMUSG00000005505.12	1016.68	-0.0506402	0.286496	-0.176757	0.859699	0.917817	Kbtbd4
ENSMUSG00000005506.16	6016.06	0.72167	0.100871	7.1544	8.40371e-13	3.41409e-11	Celf1
ENSMUSG00000005510.9	2033.79	0.141283	0.118351	1.19377	0.232569	0.393531	Ndufs3
ENSMUSG00000005514.14	10888.6	-0.205098	0.086034	-2.38392	0.0171293	0.055185	Por
ENSMUSG00000005533.10	21987.8	0.241913	0.0872662	2.77213	0.00556915	0.0222182	Igf1r
ENSMUSG00000005534.10	6613.12	-0.0290998	0.104121	-0.279482	0.779875	0.866577	Insr
ENSMUSG00000005540.10	0.352941	-2.0439	4.03096	-0.50705	0.61212	NA	Fcer2a
ENSMUSG00000005547.14	0	NA	NA	NA	NA	NA	Cyp2a5
ENSMUSG00000005553.14	0	NA	NA	NA	NA	NA	Atp4a
ENSMUSG00000005566.14	7915.6	0.177151	0.0935725	1.8932	0.0583318	0.142867	Trim28
ENSMUSG00000005575.16	2735.22	0.2223	0.168698	1.31774	0.18759	0.338349	Ube2m
ENSMUSG00000005580.11	529.12	-0.236885	0.134088	-1.76663	0.0772902	0.176263	Adcy9
ENSMUSG00000005583.16	197.079	-0.128153	0.230261	-0.556555	0.577832	0.721375	Mef2c
ENSMUSG00000005609.16	6260.19	0.334082	0.119729	2.79031	0.00526574	0.0212251	Ctr9
ENSMUSG00000005610.17	59704.8	0.154022	0.122683	1.25545	0.209315	0.3646	Eif4g2
ENSMUSG00000005611.15	1668.49	0.576203	0.148527	3.87944	0.000104698	0.000760512	Mrvi1
ENSMUSG00000005615.14	4943.27	0.23392	0.59524	0.392984	0.694331	0.808054	Pcyt1a
ENSMUSG00000005621.11	3234.29	-0.0327251	0.124334	-0.263203	0.792394	0.875275	Zfp592
ENSMUSG00000005625.15	3732.36	0.117359	0.104068	1.12771	0.259444	0.423979	Psmd4
ENSMUSG00000005628.12	9.30887	-0.338472	0.812582	-0.416538	0.677016	NA	Tmod4
ENSMUSG00000005640.11	0.814754	-1.23994	3.63584	-0.341033	0.733079	NA	Insrr
ENSMUSG00000005649.17	0	NA	NA	NA	NA	NA	Cabp5
ENSMUSG00000005656.9	4029.36	-0.206895	0.0875955	-2.36194	0.0181797	0.057924	Snx6
ENSMUSG00000005667.8	1556.68	0.101546	0.153871	0.659941	0.509292	0.666141	Mthfd2
ENSMUSG00000005672.12	8.9325	-2.50741	1.28525	-1.95092	0.0510671	NA	Kit
ENSMUSG00000005674.9	927.024	-0.236461	0.131417	-1.79932	0.071968	0.166915	Tomm40l
ENSMUSG00000005677.14	0	NA	NA	NA	NA	NA	Nr1i3
ENSMUSG00000005681.12	18.6151	-0.815837	0.601592	-1.35613	0.175058	0.322002	Apoa2
ENSMUSG00000005682.9	1089.17	-0.0792054	0.105128	-0.753421	0.451197	0.617187	Pan2
ENSMUSG00000005683.8	13726.4	0.344448	0.0868831	3.9645	7.35492e-05	0.000556798	Cs
ENSMUSG00000005686.17	7111.46	0.105223	0.106562	0.987434	0.32343	0.493113	Ampd3
ENSMUSG00000005687.14	1215.81	0.0454789	0.126744	0.358825	0.719726	0.826345	Bcas2
ENSMUSG00000005696.11	0	NA	NA	NA	NA	NA	Sh2d1a
ENSMUSG00000005698.15	2905.73	0.0954786	0.114941	0.830678	0.406155	0.574577	Ctcf
ENSMUSG00000005699.16	179.795	-0.496003	0.240017	-2.06653	0.0387784	0.104144	Pard6a
ENSMUSG00000005705.10	1.1499	-3.67585	3.22393	-1.14018	0.254213	NA	Agrp
ENSMUSG00000005716.16	0	NA	NA	NA	NA	NA	Pvalb
ENSMUSG00000005718.7	232.511	-0.696486	0.18043	-3.86015	0.000113319	0.000816816	Tfap4
ENSMUSG00000005732.14	3246.29	0.416919	0.134887	3.09087	0.00199568	0.00948303	Ranbp1
ENSMUSG00000005763.15	0.588236	-2.75944	3.98305	-0.692797	0.488437	NA	Cd247
ENSMUSG00000005774.12	1293.32	0.0982905	0.110677	0.888084	0.374495	0.544008	Rfx5
ENSMUSG00000005779.12	5688.01	0.163053	0.10222	1.59512	0.110685	0.230182	Psmb4
ENSMUSG00000005800.3	3795.31	-0.293244	0.114472	-2.5617	0.0104161	0.0369794	Mmp8
ENSMUSG00000005802.12	6423.93	0.245908	0.128032	1.92068	0.0547725	0.136045	Slc30a4
ENSMUSG00000005803.14	3054.29	-0.588011	0.0958169	-6.13682	8.41875e-10	1.92038e-08	Sqor
ENSMUSG00000005804.14	1184.5	-0.0347911	0.471582	-0.0737754	0.941189	0.965747	Bloc1s6
ENSMUSG00000005813.12	2946.53	0.0763595	0.0951396	0.802605	0.422203	0.590012	Metap1
ENSMUSG00000005823.8	3228.8	0.153565	0.0909677	1.68813	0.0913869	0.199519	Gpr108
ENSMUSG00000005824.6	2.06169	-1.3079	2.34446	-0.557869	0.576934	NA	Tnfsf14
ENSMUSG00000005836.8	2631.11	-0.111431	0.0945878	-1.17807	0.238768	0.400312	Gata6
ENSMUSG00000005846.11	4950.4	0.285494	0.115719	2.46712	0.0136204	0.0458398	Rsl1d1
ENSMUSG00000005864.7	13.6412	-1.53705	0.728029	-2.11125	0.0347511	0.0958265	Cnga2
ENSMUSG00000005871.14	7072.72	-0.0080221	0.164659	-0.0487196	0.961143	0.977738	Apc
ENSMUSG00000005873.5	10175.6	0.012299	0.0972122	0.126517	0.899323	0.941423	Reep5
ENSMUSG00000005881.13	6105.08	-0.0881267	0.0926797	-0.950875	0.341668	0.512342	Ergic3
ENSMUSG00000005882.18	1199	0.209891	0.221291	0.948484	0.342883	0.513552	Uqcc1
ENSMUSG00000005883.15	0.705883	-3.01667	3.97073	-0.759725	0.447419	NA	Spo11
ENSMUSG00000005886.14	5612.85	-0.162515	0.124332	-1.30711	0.191175	0.342839	Ncoa2
ENSMUSG00000005891.7	0	NA	NA	NA	NA	NA	Prl4a1
ENSMUSG00000005892.4	1.72884	4.18979	2.78382	1.50505	0.132311	NA	Trh
ENSMUSG00000005893.14	3897.99	0.09632	0.148054	0.650575	0.515321	0.671149	Nr2c2
ENSMUSG00000005897.14	960.179	-0.115775	0.127488	-0.908129	0.36381	0.533927	Nr2c1
ENSMUSG00000005899.12	1465.47	0.247968	0.0975134	2.54291	0.0109932	0.0385923	Smpd4
ENSMUSG00000005907.14	838.193	-0.147981	0.135373	-1.09313	0.274337	0.440789	Pex1
ENSMUSG00000005917.15	6.07002	-0.8074	1.25674	-0.642456	0.520577	NA	Otx1
ENSMUSG00000005936.18	5051.53	0.249901	0.180984	1.38079	0.167345	0.311838	Kctd20
ENSMUSG00000005947.11	2.88469	-0.470561	2.63303	-0.178715	0.858161	NA	Itgae
ENSMUSG00000005949.9	1415.78	-0.0226992	0.104751	-0.216697	0.828445	0.897608	Ctns
ENSMUSG00000005950.14	537.525	0.0764454	0.166888	0.458063	0.646907	0.773614	P2rx5
ENSMUSG00000005951.13	161.947	-0.594506	0.227752	-2.61032	0.00904576	0.0331097	Shpk
ENSMUSG00000005952.15	1.20705	-0.0187125	3.24431	-0.00576778	0.995398	NA	Trpv1
ENSMUSG00000005958.14	1823.1	0.35817	0.136633	2.6214	0.00875704	0.0322526	Ephb3
ENSMUSG00000005968.14	209.659	-0.390241	0.200005	-1.95116	0.0510381	0.128915	Tuft1
ENSMUSG00000005973.6	15314.2	-0.0333757	0.0836117	-0.399175	0.689764	0.804204	Rcn1
ENSMUSG00000005980.15	0	NA	NA	NA	NA	NA	Dnase1
ENSMUSG00000005981.11	3773.93	-0.137334	0.0972988	-1.41147	0.158107	0.298703	Trap1
ENSMUSG00000005982.13	984.385	-0.0648746	0.234126	-0.277093	0.781708	0.867683	Naa60
ENSMUSG00000005983.15	72.5435	0.0312313	0.346206	0.0902103	0.92812	0.958249	1700037C18Rik
ENSMUSG00000005986.15	295.26	-0.220616	0.206463	-1.06855	0.285271	0.452958	Ankrd13d
ENSMUSG00000005994.14	0.959128	-0.767239	3.47371	-0.22087	0.825194	NA	Tyrp1
ENSMUSG00000006005.17	15445.6	0.097873	0.130521	0.749864	0.453337	0.61916	Tpr
ENSMUSG00000006007.14	2.93451	-0.229504	1.76209	-0.130245	0.896372	NA	Pdc
ENSMUSG00000006010.14	2528.2	-0.390112	0.247643	-1.5753	0.115187	0.237117	BC003331
ENSMUSG00000006014.16	2541.4	-2.50259	0.420392	-5.95299	2.63289e-09	5.47353e-08	Prg4
ENSMUSG00000006019.15	816.344	-0.466875	0.122907	-3.7986	0.000145516	0.00101278	Dhx34
ENSMUSG00000006021.5	474.971	-0.292369	0.163662	-1.78642	0.0740316	0.170487	Kptn
ENSMUSG00000006024.13	6262.8	0.299952	0.113385	2.64543	0.00815868	0.0304777	Napa
ENSMUSG00000006050.11	3149.52	-0.285429	0.100738	-2.83336	0.00460608	0.018993	Sra1
ENSMUSG00000006056.13	1.38105	0.414121	3.07876	0.134509	0.893	NA	Calcoco2
ENSMUSG00000006057.15	1898.46	0.115182	0.135042	0.852937	0.393694	0.562732	Atp5g1
ENSMUSG00000006058.10	1602.57	-0.0868654	0.117401	-0.739905	0.459358	0.624604	Snf8
ENSMUSG00000006095.12	1470.31	0.0801102	0.120379	0.665481	0.505743	0.663068	Tbcb
ENSMUSG00000006127.9	1129.56	-0.0973892	0.140795	-0.691709	0.48912	0.649206	Inpp5k
ENSMUSG00000006134.3	3464.15	0.223849	0.0986173	2.26988	0.0232151	0.0700799	Crkl
ENSMUSG00000006143.12	4.51984	-1.90541	1.66698	-1.14303	0.253027	NA	Upk3bl
ENSMUSG00000006154.13	62.7896	-0.191868	0.396769	-0.483577	0.628686	0.76129	Eps8l1
ENSMUSG00000006169.19	11518	0.154211	0.0816415	1.88888	0.0589079	0.143833	Clint1
ENSMUSG00000006179.9	29.0482	-0.410041	0.495081	-0.828231	0.40754	0.576025	Prss16
ENSMUSG00000006191.17	680.647	0.151409	0.141881	1.06715	0.285902	0.453659	Cdkal1
ENSMUSG00000006200.3	0	NA	NA	NA	NA	NA	Rhox6
ENSMUSG00000006204.6	0.4129	-2.18062	4.01995	-0.542448	0.58751	NA	5430419D17Rik
ENSMUSG00000006205.13	1204.1	-0.638697	0.158344	-4.0336	5.49284e-05	0.000431376	Htra1
ENSMUSG00000006215.12	735.946	0.253412	0.135067	1.87619	0.0606292	0.146935	Zbtb17
ENSMUSG00000006216.10	17.5775	-0.483917	0.623627	-0.775972	0.437766	0.60399	Clcnkb
ENSMUSG00000006218.4	35.3852	0.0699883	0.443357	0.15786	0.874567	0.926934	Fam131c
ENSMUSG00000006219.12	8971.15	0.148593	0.0978154	1.51911	0.128734	0.256854	Fblim1
ENSMUSG00000006221.7	6765.37	-1.01687	0.120659	-8.42761	3.52807e-17	2.98038e-15	Hspb7
ENSMUSG00000006235.6	13.1576	1.23793	0.716737	1.72717	0.084137	0.187459	Epor
ENSMUSG00000006241.16	216.872	-0.916777	0.18154	-5.05	4.41805e-07	5.96269e-06	Ccdc159
ENSMUSG00000006262.15	5372.49	0.423157	0.102834	4.11496	3.87254e-05	0.00031805	Mob1b
ENSMUSG00000006269.7	1.9096	4.33427	2.70582	1.60183	0.109193	NA	Atp6v1b1
ENSMUSG00000006270.7	0	NA	NA	NA	NA	NA	Vax1
ENSMUSG00000006273.14	6801.31	0.0510217	0.0969065	0.526504	0.598538	0.738277	Atp6v1b2
ENSMUSG00000006276.10	3029.46	0.0567725	0.0916475	0.619467	0.535609	0.688529	Eps15l1
ENSMUSG00000006281.7	4674.45	-0.384522	0.0867402	-4.43303	9.29159e-06	8.99634e-05	Tep1
ENSMUSG00000006288.7	869.72	-0.101595	0.110375	-0.920449	0.357338	0.527148	Ttc5
ENSMUSG00000006289.14	1379.81	-0.34523	0.114639	-3.01145	0.00260007	0.0118439	Osgep
ENSMUSG00000006299.13	5678.21	-0.145029	0.0958027	-1.51383	0.130069	0.258615	Aamp
ENSMUSG00000006301.17	6133.5	0.0365682	0.169806	0.215353	0.829492	0.898302	Tmbim1
ENSMUSG00000006304.14	16335.2	0.359349	0.0881838	4.075	4.60152e-05	0.000370301	Arpc2
ENSMUSG00000006307.16	3540.47	-0.0589129	0.135008	-0.436364	0.662572	0.785172	Kmt2b
ENSMUSG00000006310.10	0.542256	2.52038	3.98806	0.631982	0.527399	NA	Zbtb32
ENSMUSG00000006311.8	0	NA	NA	NA	NA	NA	Etv2
ENSMUSG00000006313.5	23.6122	0.476656	0.59659	0.798967	0.424309	0.59192	Upk1a
ENSMUSG00000006315.9	1514.94	0.026368	0.129796	0.20315	0.839018	0.90472	Tmem147
ENSMUSG00000006333.14	20041.2	-0.429503	0.0813436	-5.2801	1.29111e-07	1.95116e-06	Rps9
ENSMUSG00000006335.16	365.136	0.0526455	0.146288	0.359875	0.718941	0.825859	Tfpt
ENSMUSG00000006342.15	473.148	-3.32477	0.273736	-12.1459	6.03269e-34	3.00994e-31	Susd2
ENSMUSG00000006344.17	599.34	-2.29001	0.198806	-11.5188	1.06081e-30	4.13095e-28	Ggt5
ENSMUSG00000006345.10	90.887	2.1857	0.383696	5.69644	1.22333e-08	2.22965e-07	Ggt1
ENSMUSG00000006356.10	6761.23	-0.143297	0.0973784	-1.47155	0.141142	0.274848	Crip2
ENSMUSG00000006360.11	550.734	-0.705849	0.151516	-4.65858	3.18399e-06	3.50107e-05	Crip1
ENSMUSG00000006362.16	5.54744	-0.444871	1.25989	-0.353104	0.724011	NA	Cbfa2t3
ENSMUSG00000006369.14	2022.94	-0.860199	0.110665	-7.77302	7.66344e-15	4.53165e-13	Fbln1
ENSMUSG00000006373.10	10293.7	0.295881	0.0813793	3.63583	0.000277088	0.00176044	Pgrmc1
ENSMUSG00000006378.14	704.881	0.178571	0.134796	1.32475	0.185254	0.335385	Gcat
ENSMUSG00000006386.15	42.6375	-0.832514	0.476269	-1.74799	0.0804654	0.181232	Tek
ENSMUSG00000006389.13	0.339778	1.91417	4.02959	0.475027	0.634768	NA	Mpl
ENSMUSG00000006390.15	2817.97	0.337718	0.170936	1.9757	0.0481887	0.12318	Elovl1
ENSMUSG00000006392.16	1137.61	0.174886	0.131569	1.32923	0.183773	0.333308	Med8
ENSMUSG00000006395.16	588.889	-0.85082	0.130672	-6.51109	7.46059e-11	2.08244e-09	Hyi
ENSMUSG00000006398.15	1303.07	0.965741	0.133281	7.24591	4.2956e-13	1.81438e-11	Cdc20
ENSMUSG00000006403.13	1350.36	0.352889	0.105843	3.33409	0.000855803	0.00465545	Adamts4
ENSMUSG00000006411.12	7.84365	-1.39449	1.13162	-1.2323	0.217836	NA	Nectin4
ENSMUSG00000006412.10	1499.52	0.298712	0.151539	1.97118	0.0487031	0.124335	Pfdn2
ENSMUSG00000006418.17	2198.35	0.398064	0.111927	3.55647	0.000375868	0.00230016	Rnf114
ENSMUSG00000006423.15	3562.02	0.0399886	0.107946	0.370448	0.711048	0.820146	C330007P06Rik
ENSMUSG00000006435.15	149.783	0.0167949	0.275022	0.0610675	0.951305	0.972129	Neurl1a
ENSMUSG00000006442.10	2336.9	0.222621	0.171299	1.29961	0.193736	0.346054	Srm
ENSMUSG00000006445.3	1630.64	0.920774	0.109363	8.41941	3.78381e-17	3.16294e-15	Epha2
ENSMUSG00000006456.10	1587.91	0.47059	0.157442	2.98898	0.00279909	0.0125995	Rbm14
ENSMUSG00000006457.3	269.164	-1.00494	0.212338	-4.73272	2.21528e-06	2.54272e-05	Actn3
ENSMUSG00000006462.6	57.4271	-0.00710391	0.331709	-0.0214161	0.982914	0.990232	A530013C23Rik
ENSMUSG00000006463.13	447.113	-0.0025927	0.244618	-0.010599	0.991543	0.99519	Zdhhc24
ENSMUSG00000006464.8	396.801	-0.135758	0.192678	-0.704587	0.481067	0.642416	Bbs1
ENSMUSG00000006469.13	0	NA	NA	NA	NA	NA	Slc34a3
ENSMUSG00000006471.18	1439.92	0.110756	0.10312	1.07404	0.282803	0.449899	Ndor1
ENSMUSG00000006476.19	983.784	-0.137335	0.158892	-0.864327	0.387408	0.556425	Nsmf
ENSMUSG00000006488.17	17.4985	7.53513	1.37504	5.47995	4.25449e-08	7.04639e-07	Prl7a1
ENSMUSG00000006490.3	184.147	2.63665	0.375627	7.01932	2.22949e-12	8.43507e-11	Prl8a9
ENSMUSG00000006494.11	6624.16	0.737794	0.079699	9.25726	2.09741e-20	2.55627e-18	Pdk1
ENSMUSG00000006498.16	6507.03	0.239081	0.158385	1.50949	0.131173	0.260389	Ptbp1
ENSMUSG00000006517.5	1619.35	-0.251636	0.213104	-1.18081	0.237676	0.399194	Mvd
ENSMUSG00000006519.11	3510.81	-0.0589	0.127356	-0.462485	0.643734	0.771726	Cyba
ENSMUSG00000006522.16	15.7343	-2.06029	0.875614	-2.35296	0.0186245	0.0590701	Itih3
ENSMUSG00000006526.12	970.788	-0.134213	0.127461	-1.05298	0.292352	0.46058	Tmem110
ENSMUSG00000006527.15	1021.04	0.503861	0.136314	3.69633	0.000218742	0.0014325	Sfmbt1
ENSMUSG00000006529.15	0	NA	NA	NA	NA	NA	Itih1
ENSMUSG00000006538.12	3.09356	1.55362	2.10451	0.738232	0.460373	NA	Ihh
ENSMUSG00000006542.13	3.55004	-0.312507	1.69068	-0.184842	0.853353	NA	Prkag3
ENSMUSG00000006546.3	0	NA	NA	NA	NA	NA	Cryba2
ENSMUSG00000006567.11	141.242	3.95316	0.344683	11.469	1.88891e-30	7.01356e-28	Atp7b
ENSMUSG00000006570.3	0	NA	NA	NA	NA	NA	Defb2
ENSMUSG00000006574.15	0	NA	NA	NA	NA	NA	Slc4a1
ENSMUSG00000006575.14	57.4379	-0.802008	0.409975	-1.95624	0.0504373	0.127681	Rundc3a
ENSMUSG00000006576.16	1186.78	-0.534586	0.102723	-5.20415	1.94885e-07	2.852e-06	Slc4a3
ENSMUSG00000006585.3	327.033	0.910916	0.190164	4.79016	1.66647e-06	1.96089e-05	Cdt1
ENSMUSG00000006586.15	1478.96	0.407443	0.161996	2.51514	0.0118984	0.0412528	Runx1t1
ENSMUSG00000006587.6	1.88296	1.92059	2.39208	0.802898	0.422034	NA	Snai3
ENSMUSG00000006589.8	2301.59	0.122019	0.140208	0.870271	0.384153	0.553361	Aprt
ENSMUSG00000006599.13	3725.85	0.41114	0.120931	3.3998	0.000674358	0.00380587	Gtf2h1
ENSMUSG00000006611.15	456.952	-0.190633	0.154024	-1.23768	0.215834	0.372702	Hfe
ENSMUSG00000006638.14	76.231	0.0361768	0.314204	0.115138	0.908336	0.947318	Abhd1
ENSMUSG00000006641.12	275.546	-0.208708	0.187456	-1.11337	0.265549	0.430825	Slc5a6
ENSMUSG00000006642.3	7.48549	-1.26393	1.20585	-1.04817	0.294562	NA	Tcf23
ENSMUSG00000006649.17	0	NA	NA	NA	NA	NA	Nphs1
ENSMUSG00000006651.8	913.931	-0.0940864	0.177765	-0.529274	0.596616	0.736831	Aplp1
ENSMUSG00000006673.14	4095.99	-0.336347	0.198822	-1.6917	0.0907027	0.198351	Qrich1
ENSMUSG00000006675.10	178.61	-0.727508	0.209835	-3.46705	0.000526201	0.00306388	P4htm
ENSMUSG00000006676.16	6775.4	0.0934918	0.080663	1.15904	0.246439	0.409347	Usp19
ENSMUSG00000006678.6	745.312	0.76229	0.164341	4.63847	3.51006e-06	3.79451e-05	Pola1
ENSMUSG00000006699.17	26972.5	0.246074	0.0920893	2.67212	0.00753726	0.0285098	Cdc42
ENSMUSG00000006705.12	1405.84	0.185845	0.0997403	1.86329	0.0624209	0.150183	Pknox1
ENSMUSG00000006711.15	6.10848	-0.669551	0.951931	-0.703361	0.481831	NA	D130043K22Rik
ENSMUSG00000006715.11	351.435	0.0511255	0.157017	0.325604	0.744724	0.844122	Gmnn
ENSMUSG00000006717.7	1424.44	-0.274143	0.105091	-2.60864	0.0090904	0.033235	Acot13
ENSMUSG00000006720.16	80.9107	-0.0718515	0.442818	-0.16226	0.871101	0.924673	Zfp184
ENSMUSG00000006724.12	5.20193	-0.578462	1.37871	-0.419568	0.674801	NA	Cyp27b1
ENSMUSG00000006728.12	7841.21	0.494041	0.120242	4.10873	3.97844e-05	0.00032591	Cdk4
ENSMUSG00000006731.10	2709.85	0.0281554	0.0992556	0.283666	0.776666	0.864852	B4galnt1
ENSMUSG00000006732.14	638.125	0.0485634	0.167645	0.289681	0.772061	0.86225	Mettl1
ENSMUSG00000006736.9	7626.71	-0.0420435	0.0859231	-0.489315	0.624619	0.75855	Tspan31
ENSMUSG00000006740.13	17760.4	0.404341	0.130332	3.10239	0.00191966	0.00921508	Kif5b
ENSMUSG00000006763.14	816.374	-0.0895487	0.115485	-0.775413	0.438096	0.604079	Saal1
ENSMUSG00000006764.8	20.8566	-0.64526	0.610789	-1.05644	0.290768	0.459054	Tph2
ENSMUSG00000006777.7	0	NA	NA	NA	NA	NA	Krt23
ENSMUSG00000006782.16	1307.12	-0.547278	0.109397	-5.00267	5.65424e-07	7.42398e-06	Cnp
ENSMUSG00000006784.14	41.8804	-0.270603	0.474072	-0.570805	0.568132	0.713899	Ttc25
ENSMUSG00000006800.13	19063.5	-0.406072	0.170467	-2.38212	0.0172134	0.0553645	Sulf2
ENSMUSG00000006818.4	5858.59	-0.346868	0.0909181	-3.81516	0.000136092	0.000957201	Sod2
ENSMUSG00000006850.7	386.548	-0.271839	0.181462	-1.49805	0.134121	0.264791	Tmco6
ENSMUSG00000006906.10	1378.7	-0.316818	0.196511	-1.61221	0.106916	0.224578	Stambp
ENSMUSG00000006920.14	2361	-0.321277	0.134817	-2.38306	0.0171694	0.0552788	Ezh1
ENSMUSG00000006930.15	63.0003	1.75314	0.455187	3.85147	0.000117411	0.000838368	Hap1
ENSMUSG00000006931.15	4773.62	0.122878	0.116669	1.05322	0.29224	0.460512	P3h4
ENSMUSG00000006932.17	16875	0.222333	0.0790131	2.81387	0.00489483	0.0199721	Ctnnb1
ENSMUSG00000006941.5	1404.12	0.166442	0.107291	1.55132	0.120825	0.245493	Eif1b
ENSMUSG00000006948.7	0	NA	NA	NA	NA	NA	Klk4
ENSMUSG00000006958.13	519.531	-1.7243	0.164999	-10.4503	1.45992e-25	3.14988e-23	Chrd
ENSMUSG00000006998.15	15174.6	0.322109	0.078187	4.11972	3.7933e-05	0.000312024	Psmd2
ENSMUSG00000007021.4	23.7516	0.0227627	0.547716	0.0415594	0.96685	0.981418	Syngr3
ENSMUSG00000007029.16	5087.18	0.275661	0.114681	2.40372	0.0162292	0.0528052	Vars
ENSMUSG00000007030.8	55.619	0.865348	0.421729	2.0519	0.040179	0.106934	Vwa7
ENSMUSG00000007033.4	8.23308	-0.848722	0.864109	-0.982193	0.326005	NA	Hspa1l
ENSMUSG00000007034.15	0.226519	1.44831	4.06063	0.356673	0.721337	NA	Slc44a4
ENSMUSG00000007035.15	44.9174	-0.28689	0.445616	-0.643804	0.519703	0.674929	Msh5
ENSMUSG00000007036.15	2129.91	-0.208222	0.108817	-1.91351	0.0556824	0.137721	Abhd16a
ENSMUSG00000007038.5	1379.64	0.0863757	0.101309	0.852592	0.393886	0.562805	Neu1
ENSMUSG00000007039.12	1680.89	-0.8133	0.102171	-7.96015	1.71832e-15	1.12438e-13	Ddah2
ENSMUSG00000007041.9	11410.8	0.287885	0.0800563	3.59604	0.000323101	0.00201001	Clic1
ENSMUSG00000007050.17	476.465	0.628781	0.179207	3.50869	0.000450324	0.00268379	Lsm2
ENSMUSG00000007080.14	705.149	0.611714	0.153626	3.98183	6.83853e-05	0.000521912	Pole
ENSMUSG00000007097.14	41.1635	-1.5258	0.659829	-2.31242	0.0207544	0.0643426	Atp1a2
ENSMUSG00000007107.6	0	NA	NA	NA	NA	NA	Atp1a4
ENSMUSG00000007122.11	6.50695	-0.651905	1.56048	-0.417758	0.676124	NA	Casq1
ENSMUSG00000007207.10	374.526	0.348764	0.234192	1.48922	0.136429	0.26809	Stx1a
ENSMUSG00000007209.4	0	NA	NA	NA	NA	NA	Ceacam9
ENSMUSG00000007216.6	308.284	-0.589982	0.218255	-2.70318	0.00686792	0.0263526	Zfp775
ENSMUSG00000007279.14	13.3989	-0.940889	0.727307	-1.29366	0.195783	0.348325	Scube2
ENSMUSG00000007338.9	1109.31	0.0616093	0.125246	0.491905	0.622786	0.757269	Mrpl49
ENSMUSG00000007379.15	906.213	0.342707	0.126492	2.70932	0.00674212	0.025976	Dennd2c
ENSMUSG00000007411.16	3592.06	0.357212	0.0874638	4.08412	4.42444e-05	0.000358037	Mark3
ENSMUSG00000007415.15	3677.42	0.0396188	0.0917846	0.431649	0.665996	0.787827	Gatad1
ENSMUSG00000007440.10	95.4609	-0.579267	0.446597	-1.29707	0.194608	0.347002	Pcdha11
ENSMUSG00000007457.3	0	NA	NA	NA	NA	NA	2310003L06Rik
ENSMUSG00000007458.14	5045.04	0.430595	0.0893161	4.82102	1.42826e-06	1.70685e-05	M6pr
ENSMUSG00000007476.18	4381.72	-0.0917866	0.394765	-0.23251	0.816142	0.890618	Lrrc8a
ENSMUSG00000007480.3	13.7066	-1.02318	1.06729	-0.958671	0.337725	0.508457	Mc5r
ENSMUSG00000007564.14	10870.4	0.188803	0.0798115	2.36561	0.0180003	0.0574356	Ppp2r1a
ENSMUSG00000007570.15	533.92	-0.518994	0.150208	-3.45518	0.000549931	0.00318402	Fance
ENSMUSG00000007589.8	579.719	0.555318	0.140135	3.96273	7.40972e-05	0.00056068	Tinf2
ENSMUSG00000007591.14	27.5366	0.651625	0.537255	1.21288	0.225176	0.384303	Tssk4
ENSMUSG00000007594.10	183.212	-0.0223258	0.312616	-0.0714158	0.943067	0.96699	Hapln4
ENSMUSG00000007603.8	1092.52	-0.211279	0.108161	-1.95336	0.0507766	0.128353	Dus3l
ENSMUSG00000007610.15	829.886	-0.237316	0.132651	-1.78903	0.0736103	0.169885	Gtpbp3
ENSMUSG00000007613.15	4536.73	1.12025	0.109256	10.2534	1.14268e-24	2.22487e-22	Tgfbr1
ENSMUSG00000007617.18	1268.96	0.915566	0.112138	8.16461	3.22485e-16	2.37271e-14	Homer1
ENSMUSG00000007646.13	104.384	-0.00673836	0.293122	-0.0229882	0.98166	0.989947	Rad51c
ENSMUSG00000007653.12	116.461	-1.28291	0.38841	-3.30298	0.000956646	0.00511172	Gabrb2
ENSMUSG00000007655.16	1457.26	-0.461009	0.251303	-1.83448	0.0665835	0.157609	Cav1
ENSMUSG00000007656.13	3020.65	0.441725	0.125013	3.53343	0.000410203	0.00247986	Arpp19
ENSMUSG00000007659.18	4125.94	-0.310275	0.449077	-0.690917	0.489618	0.649425	Bcl2l1
ENSMUSG00000007670.9	8771.32	0.1524	0.111763	1.3636	0.172692	0.319131	Khsrp
ENSMUSG00000007682.6	11340.4	0.0588888	0.0853135	0.690263	0.490029	0.649547	Dio2
ENSMUSG00000007721.6	1521.63	0.553567	0.103694	5.33846	9.37373e-08	1.45726e-06	Ccdc124
ENSMUSG00000007739.10	9305.98	0.114235	0.100981	1.13126	0.257946	0.422136	Cct4
ENSMUSG00000007777.9	637.999	-0.319602	0.141002	-2.26666	0.0234112	0.0704984	0610009B22Rik
ENSMUSG00000007783.10	4381.77	-0.231237	0.115952	-1.99425	0.0461248	0.118721	Cpt1c
ENSMUSG00000007805.4	1208.2	0.256142	0.149947	1.70822	0.0875962	0.193251	Twist2
ENSMUSG00000007812.16	4289.48	0.00407602	0.122371	0.0333088	0.973428	0.98484	Zfp655
ENSMUSG00000007815.13	24338.7	0.108854	0.0813234	1.33853	0.180724	0.329425	Rhoa
ENSMUSG00000007817.14	13615.4	-0.201759	0.0857918	-2.35173	0.0186863	0.0592308	Zmiz1
ENSMUSG00000007827.10	744.929	-0.0315775	0.150837	-0.209349	0.834176	0.900808	Ankrd26
ENSMUSG00000007833.15	925.354	0.243242	0.151873	1.60161	0.109242	0.227918	Aldh16a1
ENSMUSG00000007836.6	9295.26	0.1294	0.126657	1.02166	0.306941	0.47625	Hnrnpa0
ENSMUSG00000007837.11	551.997	-0.178843	0.164094	-1.08988	0.275765	0.442188	Prrg2
ENSMUSG00000007850.16	6030.78	-0.135981	0.103274	-1.3167	0.187939	0.338748	Hnrnph1
ENSMUSG00000007867.9	934.055	-0.712505	0.134359	-5.30301	1.13909e-07	1.74202e-06	Ift43
ENSMUSG00000007872.3	8679.97	-0.358282	0.117609	-3.04637	0.00231624	0.0107409	Id3
ENSMUSG00000007877.2	3.35872	0.0688536	1.83789	0.0374634	0.970116	NA	Tcap
ENSMUSG00000007880.16	7154.15	0.330853	0.0802856	4.12095	3.77312e-05	0.000310844	Arid1a
ENSMUSG00000007888.15	5163.4	-0.832649	0.084338	-9.87277	5.46353e-23	8.63671e-21	Crlf1
ENSMUSG00000007891.16	74832.9	-0.166613	0.0943485	-1.76593	0.0774081	0.176456	Ctsd
ENSMUSG00000007892.8	29108.9	-0.240701	0.131552	-1.8297	0.0672951	0.158805	Rplp1
ENSMUSG00000007907.4	0	NA	NA	NA	NA	NA	Cabs1
ENSMUSG00000007908.14	265.347	-0.162411	0.228267	-0.711495	0.476778	0.638706	Hmgcll1
ENSMUSG00000007944.8	0	NA	NA	NA	NA	NA	Ttc9b
ENSMUSG00000007946.11	1.54946	0.160283	2.63704	0.0607814	0.951533	NA	Phox2a
ENSMUSG00000007950.9	1528.03	0.066017	0.131548	0.501848	0.615775	0.751665	Abhd8
ENSMUSG00000007987.12	746.099	0.208985	0.142988	1.46156	0.143863	0.278401	Ift22
ENSMUSG00000007989.7	415.422	0.253176	0.144312	1.75436	0.0793685	0.17954	Fzd3
ENSMUSG00000008028.15	4.75431	-2.69411	1.44033	-1.87048	0.0614178	NA	1700008O03Rik
ENSMUSG00000008035.12	1539	-1.09698	0.139539	-7.86147	3.79638e-15	2.34934e-13	Mid1ip1
ENSMUSG00000008036.11	3264.21	0.425887	0.18064	2.35765	0.0183911	0.0584808	Ap2s1
ENSMUSG00000008090.14	1660.39	-0.43676	0.128279	-3.40477	0.000662199	0.00374254	Fgfrl1
ENSMUSG00000008129.14	30.2253	-0.364977	0.43742	-0.834387	0.404063	0.572663	4930432K21Rik
ENSMUSG00000008136.14	3915.45	0.848489	0.114289	7.42409	1.13559e-13	5.46111e-12	Fhl2
ENSMUSG00000008140.17	4679.18	-0.1369	0.123514	-1.10838	0.267698	0.433256	Emc10
ENSMUSG00000008153.11	17.1748	-0.508114	1.05164	-0.483162	0.628981	0.761473	Clstn3
ENSMUSG00000008167.14	1231.72	0.099481	0.12754	0.779996	0.435393	0.601861	Fbxw9
ENSMUSG00000008193.13	46.9246	-1.74295	0.409891	-4.25223	2.11648e-05	0.000187836	Spib
ENSMUSG00000008200.14	2391.97	0.0946985	0.104532	0.90593	0.364973	0.535061	Fnbp4
ENSMUSG00000008206.16	2082.91	-0.542274	0.122037	-4.44352	8.84969e-06	8.6155e-05	Cers4
ENSMUSG00000008226.14	1217.03	0.0400056	0.152859	0.261715	0.793541	0.875885	Scrn3
ENSMUSG00000008301.11	2193.16	0.0298293	0.125223	0.238209	0.811719	0.88803	Phax
ENSMUSG00000008305.18	2064.27	-0.148062	0.0926255	-1.5985	0.109932	0.228955	Tle1
ENSMUSG00000008307.11	83.8648	-0.241147	0.289103	-0.834123	0.404212	0.572741	1700109H08Rik
ENSMUSG00000008318.10	298.712	0.20483	0.155043	1.32112	0.186461	0.336959	Relt
ENSMUSG00000008333.12	1675.77	0.157238	0.121941	1.28946	0.197239	0.350139	Snrpb2
ENSMUSG00000008348.9	6503.67	0.267042	0.107737	2.47865	0.0131882	0.0446582	Ubc
ENSMUSG00000008373.16	2292.95	0.392122	0.0987282	3.97173	7.13529e-05	0.000542228	Prpf31
ENSMUSG00000008384.8	1518.27	0.38045	0.111492	3.41234	0.000644082	0.00365567	Sertad1
ENSMUSG00000008393.8	9471.75	-0.14219	0.0899888	-1.58008	0.114088	0.235614	Carhsp1
ENSMUSG00000008398.15	5468.07	0.231174	0.106381	2.17307	0.0297751	0.0851647	Elk3
ENSMUSG00000008429.8	4521.12	-0.132544	0.0849978	-1.55938	0.118907	0.242832	Herpud2
ENSMUSG00000008435.15	870.183	0.190122	0.125163	1.519	0.128762	0.256854	Rdh13
ENSMUSG00000008438.3	5.91853	1.71632	1.23251	1.39254	0.163759	NA	Adam21
ENSMUSG00000008450.8	1258.96	0.457132	0.124141	3.68235	0.000231092	0.00150106	Nutf2
ENSMUSG00000008461.6	0.226519	1.44831	4.06063	0.356673	0.721337	NA	Fut1
ENSMUSG00000008475.13	5411.66	0.0754914	0.128318	0.588314	0.556322	0.704958	Arpc5
ENSMUSG00000008482.8	3.66889	2.98044	1.58729	1.8777	0.0604228	NA	Rnf151
ENSMUSG00000008489.18	20.5749	-0.215391	0.686033	-0.313966	0.753547	0.850312	Elavl2
ENSMUSG00000008496.19	13.7329	0.857257	0.687731	1.2465	0.212581	0.36884	Pou2f2
ENSMUSG00000008540.11	4887.28	-0.382676	0.12541	-3.0514	0.00227777	0.0105902	Mgst1
ENSMUSG00000008575.17	26872.2	0.128651	0.0867626	1.4828	0.138128	0.270621	Nfib
ENSMUSG00000008590.4	0	NA	NA	NA	NA	NA	Htr3b
ENSMUSG00000008601.12	2.69845	0.3353	2.25274	0.148841	0.881679	NA	Rab25
ENSMUSG00000008604.11	2809.29	0.577595	0.124139	4.65281	3.27445e-06	3.58573e-05	Ubqln4
ENSMUSG00000008658.15	74.6561	0.635762	0.359425	1.76883	0.0769223	0.175599	Rbfox1
ENSMUSG00000008668.14	15094.3	-0.229576	0.0741308	-3.09691	0.0019555	0.00935054	Rps18
ENSMUSG00000008682.13	17570.6	-0.259354	0.0975543	-2.65856	0.00784752	0.0294877	Rpl10
ENSMUSG00000008683.16	13074.5	-0.234743	0.106923	-2.19545	0.0281313	0.0814268	Rps15a
ENSMUSG00000008690.15	3312	0.131565	0.103547	1.27057	0.203881	0.357985	Ncaph2
ENSMUSG00000008730.17	18471.8	0.0173362	0.107245	0.161651	0.871581	0.924874	Hipk1
ENSMUSG00000008734.9	12362.8	-0.387617	0.0831937	-4.65922	3.17414e-06	3.49264e-05	Gprc5b
ENSMUSG00000008763.16	13215.5	-0.308538	0.150464	-2.05057	0.0403084	0.107147	Man1a2
ENSMUSG00000008789.10	0	NA	NA	NA	NA	NA	Ceacam5
ENSMUSG00000008813.12	0	NA	NA	NA	NA	NA	Tppp2
ENSMUSG00000008822.15	326.829	-0.733601	0.207212	-3.54034	0.000399616	0.00242227	Acyp1
ENSMUSG00000008843.4	0	NA	NA	NA	NA	NA	Cldn13
ENSMUSG00000008845.9	0	NA	NA	NA	NA	NA	Cd163
ENSMUSG00000008855.17	4954.94	0.0650274	0.127183	0.51129	0.609148	0.747129	Hdac5
ENSMUSG00000008859.8	2575.88	-0.0717795	0.120496	-0.595698	0.551377	0.701345	Rala
ENSMUSG00000008874.3	0	NA	NA	NA	NA	NA	Clec3a
ENSMUSG00000008892.12	5939.51	0.047853	0.0896055	0.534041	0.593313	0.734499	Vdac3
ENSMUSG00000008932.9	13.9327	-1.20213	0.841348	-1.42882	0.153056	0.291195	Slc1a7
ENSMUSG00000008958.14	1281.57	0.0792136	0.116605	0.679332	0.496928	0.655698	Vps72
ENSMUSG00000008976.16	5181.44	0.0862041	0.113879	0.756982	0.449061	0.614914	Gabpa
ENSMUSG00000008999.7	115.714	-0.389783	0.297282	-1.31116	0.189805	0.341	Bmp7
ENSMUSG00000009013.5	3493.27	0.185979	0.150658	1.23444	0.217038	0.374019	Dynll1
ENSMUSG00000009030.14	1995.13	0.111353	0.111724	0.996675	0.318922	0.488386	Pdcl
ENSMUSG00000009035.13	7871.87	0.464132	0.157331	2.95002	0.00317749	0.0139796	Tmem184b
ENSMUSG00000009047.3	0	NA	NA	NA	NA	NA	Gm5965
ENSMUSG00000009070.14	0	NA	NA	NA	NA	NA	Rsph14
ENSMUSG00000009073.16	5860.34	0.12097	0.0778676	1.55354	0.120294	0.244773	Nf2
ENSMUSG00000009075.2	0.723008	2.93805	3.96785	0.740465	0.459018	NA	Cabp7
ENSMUSG00000009076.10	392.081	0.00833221	0.167394	0.0497762	0.960301	0.977113	Zmat5
ENSMUSG00000009079.16	7574.03	-0.133908	0.0869985	-1.5392	0.123756	0.249701	Ewsr1
ENSMUSG00000009090.17	4985.64	0.14565	0.081148	1.79487	0.0726744	0.168309	Ap1b1
ENSMUSG00000009092.5	13.2213	-0.370467	0.863216	-0.42917	0.667799	0.788966	Derl3
ENSMUSG00000009093.7	0	NA	NA	NA	NA	NA	Gstt4
ENSMUSG00000009097.9	6.14352	0.397867	1.22742	0.324149	0.745825	NA	Tbx1
ENSMUSG00000009108.15	23.0134	-0.802094	0.564808	-1.42012	0.155573	0.294625	Gnat2
ENSMUSG00000009112.4	2391.72	0.28026	0.0886677	3.16079	0.00157343	0.00785287	Bcl2l13
ENSMUSG00000009114.17	0	NA	NA	NA	NA	NA	2610028H24Rik
ENSMUSG00000009115.5	0.980317	3.36691	3.34859	1.00547	0.314671	NA	Spatc1l
ENSMUSG00000009145.6	44.7374	-0.513567	0.41566	-1.23555	0.216627	0.373547	Dqx1
ENSMUSG00000009185.2	280.242	0.997244	0.832403	1.19803	0.230905	0.391612	Ccl8
ENSMUSG00000009207.15	1156.3	0.189801	0.185361	1.02395	0.305858	0.475284	Lnpk
ENSMUSG00000009210.10	0	NA	NA	NA	NA	NA	Prr29
ENSMUSG00000009214.9	9.10413	-2.4074	1.01724	-2.36659	0.0179528	NA	Mymk
ENSMUSG00000009216.7	0	NA	NA	NA	NA	NA	Fam163b
ENSMUSG00000009246.14	2.38633	-4.74378	2.48143	-1.91171	0.0559128	NA	Trpm5
ENSMUSG00000009248.6	33.8214	0.0871374	0.524149	0.166245	0.867964	0.922872	Ascl2
ENSMUSG00000009281.6	96.4765	-1.58856	0.396761	-4.00381	6.23312e-05	0.000481694	Rarres2
ENSMUSG00000009291.13	6781.79	-0.930993	0.701201	-1.32771	0.184273	0.333913	Pttg1ip
ENSMUSG00000009292.18	6.54006	0.411933	0.955983	0.4309	0.666541	NA	Trpm2
ENSMUSG00000009293.17	2219.37	-0.370037	0.47165	-0.784557	0.432713	0.599659	Ube2g2
ENSMUSG00000009350.13	0	NA	NA	NA	NA	NA	Mpo
ENSMUSG00000009356.12	0	NA	NA	NA	NA	NA	Lpo
ENSMUSG00000009376.15	2455.48	0.3089	0.190562	1.621	0.105018	0.221554	Met
ENSMUSG00000009378.3	3.08384	-0.959715	2.59225	-0.370225	0.711215	NA	Slc16a12
ENSMUSG00000009394.13	33.0069	-1.36256	0.520647	-2.61705	0.00886923	0.0325831	Syn2
ENSMUSG00000009406.13	1797.53	0.0926602	0.0969103	0.956144	0.339	0.509889	Elk1
ENSMUSG00000009418.15	5833.89	-0.130068	0.163305	-0.79647	0.425759	0.593368	Nav1
ENSMUSG00000009470.17	16605.8	0.316434	0.124484	2.54197	0.011023	0.038646	Tnpo1
ENSMUSG00000009471.4	4.52449	0.541435	1.5963	0.339182	0.734472	NA	Myod1
ENSMUSG00000009487.10	2.05062	1.26229	2.87096	0.439675	0.660173	NA	Otog
ENSMUSG00000009535.13	1927.57	0.0114339	0.0976818	0.117052	0.906819	0.946602	Rnmt
ENSMUSG00000009545.14	2.04263	2.1042	2.35735	0.89261	0.372066	NA	Kcnq1
ENSMUSG00000009549.14	3183.93	-0.0550665	0.488758	-0.112666	0.910295	0.948508	Srp14
ENSMUSG00000009551.2	0	NA	NA	NA	NA	NA	6330409D20Rik
ENSMUSG00000009555.16	2224.2	0.0333199	0.180184	0.184921	0.853291	0.913603	Cdk9
ENSMUSG00000009563.16	859.858	0.112977	0.208126	0.542832	0.587245	0.729476	Tor2a
ENSMUSG00000009566.12	665.677	0.0163116	0.212646	0.0767077	0.938856	0.964221	Fpgs
ENSMUSG00000009569.14	3363.35	0.0887871	0.142534	0.62292	0.533337	0.686604	Mkl2
ENSMUSG00000009575.14	10935.5	0.273183	0.122669	2.22699	0.0259479	0.0761272	Cbx5
ENSMUSG00000009580.15	0	NA	NA	NA	NA	NA	Odam
ENSMUSG00000009585.17	1455.31	0.116785	0.116908	0.998942	0.317823	0.487263	Apobec3
ENSMUSG00000009588.9	0	NA	NA	NA	NA	NA	St6galnac1
ENSMUSG00000009596.9	0.906074	3.29569	3.95455	0.833391	0.404624	NA	Taf7l
ENSMUSG00000009614.16	1859.73	-0.570952	0.140319	-4.06895	4.72248e-05	0.0003787	Sardh
ENSMUSG00000009621.18	3538.59	-0.621969	0.11765	-5.28661	1.24606e-07	1.88574e-06	Vav2
ENSMUSG00000009628.14	258.806	0.324825	0.334739	0.970385	0.331855	0.501988	Tex15
ENSMUSG00000009630.10	4203.9	0.178066	0.0935963	1.90249	0.0571071	0.140527	Ppp2cb
ENSMUSG00000009633.3	309.539	-1.11492	0.21359	-5.21989	1.79031e-07	2.63206e-06	G0s2
ENSMUSG00000009640.11	714.441	0.0192396	0.140135	0.137293	0.890799	0.93659	Dmap1
ENSMUSG00000009646.13	0	NA	NA	NA	NA	NA	Pla2g12b
ENSMUSG00000009647.13	1232.95	-0.25416	0.119954	-2.11881	0.0341065	0.0943913	Mcu
ENSMUSG00000009654.4	14.2555	1.05306	0.674073	1.56223	0.118234	0.241738	Oit3
ENSMUSG00000009670.11	13.6191	0.269008	0.779494	0.345106	0.730015	0.834118	Tex11
ENSMUSG00000009681.10	3600.7	-0.335998	0.11186	-3.00374	0.00266686	0.0121101	Bcr
ENSMUSG00000009687.14	712.012	0.265335	0.152557	1.73925	0.0819905	0.183511	Fxyd5
ENSMUSG00000009731.4	1364.46	-0.337614	0.120589	-2.79972	0.00511473	0.0207474	Kcnd1
ENSMUSG00000009733.8	1115.83	-0.137762	0.111101	-1.23996	0.214989	0.371645	Tfcp2
ENSMUSG00000009734.18	1.81431	-4.3456	2.22393	-1.95402	0.0506991	NA	Pou6f2
ENSMUSG00000009739.16	1210.6	-0.295636	0.19888	-1.48651	0.137145	0.269133	Pou6f1
ENSMUSG00000009741.15	2431.99	0.0619447	0.115538	0.536143	0.59186	0.733333	Ubp1
ENSMUSG00000009772.15	576.417	0.462191	0.144943	3.18879	0.00142871	0.00722547	Nuak2
ENSMUSG00000009828.15	1831.22	-0.883727	0.135895	-6.503	7.87313e-11	2.18513e-09	Ick
ENSMUSG00000009863.14	2754.18	-0.153065	0.095279	-1.60649	0.108166	0.22628	Sdhb
ENSMUSG00000009876.13	143.833	0.148602	0.316897	0.468929	0.63912	0.768734	Cox4i2
ENSMUSG00000009894.15	4239.95	0.252255	0.160895	1.56783	0.116921	0.239852	Snap47
ENSMUSG00000009900.7	0.339778	1.91417	4.02959	0.475027	0.634768	NA	Wnt3a
ENSMUSG00000009905.5	3508.55	-0.326708	0.0881301	-3.70712	0.000209633	0.00137907	Kdsr
ENSMUSG00000009907.17	4445.33	0.152047	0.112679	1.34938	0.177215	0.324922	Vps4b
ENSMUSG00000009927.9	8467.23	-0.435886	0.189528	-2.29985	0.0214567	0.0660438	Rps25
ENSMUSG00000009941.10	19.4529	-1.44429	0.96138	-1.50231	0.133016	0.263002	Nxf2
ENSMUSG00000009995.17	651.448	-0.303642	0.141386	-2.14761	0.0317444	0.0893724	Taz
ENSMUSG00000010021.13	28.6702	-0.365589	0.501025	-0.729682	0.465585	0.629697	Kif19a
ENSMUSG00000010025.19	4152.68	-0.0826089	0.0859544	-0.961079	0.336513	0.507329	Aldh3a2
ENSMUSG00000010044.12	9.63908	-1.10026	0.861511	-1.27713	0.201558	NA	Zmynd10
ENSMUSG00000010045.2	2574.75	0.296294	0.0976659	3.03375	0.00241532	0.0111326	Tmem115
ENSMUSG00000010047.12	805.444	0.161354	0.275108	0.586511	0.557532	0.705745	Hyal2
ENSMUSG00000010048.10	581.767	0.414159	0.162681	2.54583	0.0109019	0.0383306	Ifrd2
ENSMUSG00000010051.15	1021.17	-0.126816	0.186602	-0.679608	0.496753	0.65563	Hyal1
ENSMUSG00000010054.4	1010.87	0.32642	0.143653	2.27228	0.0230696	0.0697954	Tusc2
ENSMUSG00000010057.8	501.726	0.075892	0.167212	0.453867	0.649924	0.775944	Nprl2
ENSMUSG00000010064.15	14.8994	0.923443	0.760856	1.21369	0.224866	0.383939	Slc38a3
ENSMUSG00000010066.15	4.48339	-0.0644674	1.50087	-0.0429532	0.965739	NA	Cacna2d2
ENSMUSG00000010067.13	2545.9	0.444609	0.144753	3.0715	0.00212986	0.0100134	Rassf1
ENSMUSG00000010080.15	15.1347	-1.39052	0.737557	-1.88531	0.0593881	0.144738	Epn3
ENSMUSG00000010086.17	0.61935	-2.77511	3.98224	-0.696871	0.485883	NA	Rnf112
ENSMUSG00000010095.13	5192.59	-0.125834	0.0928872	-1.3547	0.175514	0.32258	Slc3a2
ENSMUSG00000010097.13	4154.53	0.155292	0.108992	1.4248	0.154214	0.292873	Nxf1
ENSMUSG00000010110.17	2669.16	-0.395737	0.192315	-2.05776	0.0396135	0.105944	Stx5a
ENSMUSG00000010122.14	1.67764	-0.856399	2.96952	-0.288396	0.773043	NA	Slc47a1
ENSMUSG00000010136.14	0	NA	NA	NA	NA	NA	Pifo
ENSMUSG00000010142.12	1.14898	-0.151938	3.32221	-0.045734	0.963522	NA	Tnfrsf13b
ENSMUSG00000010154.7	230.871	-0.763646	0.242068	-3.15468	0.00160677	0.00798682	Spire2
ENSMUSG00000010175.13	31.4556	-0.851917	0.554448	-1.53651	0.124412	0.250607	Prox1
ENSMUSG00000010205.11	3243.41	-0.0933157	0.107609	-0.867175	0.385846	0.554943	Raver1
ENSMUSG00000010277.7	16250.9	0.214461	0.091874	2.33429	0.0195805	0.0615155	2610507B11Rik
ENSMUSG00000010290.7	1985.64	-0.10187	0.109721	-0.928447	0.353176	0.523226	AI597479
ENSMUSG00000010307.7	556.108	0.387207	0.193946	1.99647	0.0458823	0.118269	Tmem86a
ENSMUSG00000010311.15	64.4473	0.363172	0.316569	1.14721	0.251295	0.414711	Optc
ENSMUSG00000010342.16	9.25664	-0.373451	0.857552	-0.435485	0.663211	NA	Tex14
ENSMUSG00000010358.13	1439.49	0.573606	0.112856	5.08266	3.72184e-07	5.11826e-06	Ifi35
ENSMUSG00000010362.9	94.5145	-1.9161	0.301482	-6.35561	2.07607e-10	5.33761e-09	Rdm1
ENSMUSG00000010376.14	2566.85	0.544605	0.105643	5.15513	2.53452e-07	3.60339e-06	Nedd8
ENSMUSG00000010392.8	3231.32	-0.132441	0.0933603	-1.4186	0.156015	0.295344	Gosr1
ENSMUSG00000010406.11	861.529	0.0643515	0.126424	0.509015	0.610742	0.748186	Mrpl52
ENSMUSG00000010435.7	0	NA	NA	NA	NA	NA	Spaca7
ENSMUSG00000010453.12	3518.68	-0.104432	0.0964824	-1.08239	0.279078	0.445889	Kansl3
ENSMUSG00000010461.15	3438.6	-0.320447	0.156704	-2.04492	0.0408628	0.108105	Eya4
ENSMUSG00000010476.14	1337.03	-0.337419	0.208881	-1.61536	0.106232	0.223536	Ebf3
ENSMUSG00000010492.10	1.32523	-3.90277	2.967	-1.3154	0.188377	NA	Uckl1os
ENSMUSG00000010505.16	0	NA	NA	NA	NA	NA	Myt1
ENSMUSG00000010517.7	4553.42	0.116424	0.109886	1.05949	0.289375	0.45776	Faf1
ENSMUSG00000010529.6	19.0854	1.77262	0.750954	2.36049	0.0182508	0.0581157	Gm266
ENSMUSG00000010538.14	39.947	-0.675224	0.422867	-1.59677	0.110316	0.229528	Tsacc
ENSMUSG00000010554.14	1686.21	0.133575	0.0979181	1.36415	0.172521	0.318953	Mettl16
ENSMUSG00000010592.8	2.38061	-1.54049	1.83021	-0.841702	0.399955	NA	Dazl
ENSMUSG00000010601.13	20.9896	0.336942	0.562166	0.599364	0.54893	0.69918	Apol7a
ENSMUSG00000010607.8	388.123	-0.284068	0.148593	-1.91172	0.0559121	0.13823	Pigyl
ENSMUSG00000010608.15	7455.51	0.318074	0.0946204	3.36158	0.00077497	0.00429028	Rbm25
ENSMUSG00000010609.15	879.799	-0.0636488	0.149187	-0.426637	0.669643	0.789975	Psen2
ENSMUSG00000010651.4	165.235	-0.456491	0.222774	-2.04912	0.0404508	0.107355	Acaa1b
ENSMUSG00000010660.3	3365.97	-0.245271	0.0856076	-2.86506	0.00416931	0.0175249	Plcd1
ENSMUSG00000010663.4	13086.5	-0.281441	0.0973295	-2.89163	0.00383248	0.0163652	Fads1
ENSMUSG00000010721.15	2555.28	-0.906611	0.116862	-7.75794	8.63201e-15	5.0483e-13	Lmbr1
ENSMUSG00000010751.15	531.329	0.785256	0.15606	5.03176	4.86006e-07	6.4771e-06	Tnfrsf22
ENSMUSG00000010755.17	4510.7	0.296306	0.0887921	3.33708	0.000846642	0.00461821	Cars
ENSMUSG00000010760.5	5.87591	2.44666	1.37676	1.77712	0.0755492	NA	Phlda2
ENSMUSG00000010796.11	0	NA	NA	NA	NA	NA	Asz1
ENSMUSG00000010797.6	35.9588	-0.428768	0.552666	-0.775817	0.437857	0.604049	Wnt2
ENSMUSG00000010803.13	5.17465	-2.31427	1.4311	-1.61712	0.105851	NA	Gabra1
ENSMUSG00000010825.17	19.0665	-1.06167	0.759308	-1.39821	0.16205	0.304091	Grid2ip
ENSMUSG00000010830.7	3623.52	0.718188	0.15297	4.69497	2.66647e-06	2.99177e-05	Kdelr3
ENSMUSG00000010841.13	0	NA	NA	NA	NA	NA	1700006E09Rik
ENSMUSG00000010911.12	749.923	-0.0979736	0.131768	-0.743532	0.45716	0.62257	Apip
ENSMUSG00000010914.10	861.414	-0.0816895	0.135558	-0.602619	0.546762	0.697251	Pdhx
ENSMUSG00000010936.11	1288.45	0.25822	0.106376	2.42743	0.0152061	0.050131	Vac14
ENSMUSG00000011008.13	48.5399	-1.81595	0.434341	-4.18093	2.90323e-05	0.000248541	Mcoln2
ENSMUSG00000011034.6	1.59855	-0.786158	3.00297	-0.261793	0.793481	NA	Slc5a1
ENSMUSG00000011052.6	0.404482	-2.15437	4.02199	-0.535648	0.592202	NA	1700049J03Rik
ENSMUSG00000011096.17	3666.73	-0.090957	0.417711	-0.217751	0.827623	0.897252	Akt1s1
ENSMUSG00000011114.18	7583.74	0.0435211	0.0857464	0.507556	0.611765	0.748797	Tbrg1
ENSMUSG00000011118.4	1.97523	1.56269	2.3121	0.675875	0.49912	NA	Panx3
ENSMUSG00000011148.14	347.385	-0.0991485	0.184953	-0.536074	0.591907	0.733333	Adssl1
ENSMUSG00000011154.17	0.77755	0.999835	3.72733	0.268244	0.788511	NA	Cfap161
ENSMUSG00000011158.8	1749.92	-0.196684	0.108205	-1.81769	0.0691109	0.162006	Brf1
ENSMUSG00000011171.11	68.6737	-0.841551	0.396902	-2.1203	0.033981	0.0941583	Vipr2
ENSMUSG00000011179.8	6968.59	0.54597	0.167574	3.25808	0.00112169	0.00586794	Odc1
ENSMUSG00000011254.16	538.585	0.0369627	0.136666	0.27046	0.786807	0.871464	Thg1l
ENSMUSG00000011256.16	7024.16	0.73027	0.0834127	8.75489	2.04294e-18	2.01343e-16	Adam19
ENSMUSG00000011257.19	6626.88	-0.240244	0.107448	-2.23591	0.0253574	0.0749178	Pabpc4
ENSMUSG00000011263.16	17.3598	0.101675	0.678825	0.149781	0.880937	0.930711	Exoc3l2
ENSMUSG00000011267.8	97.7907	0.311232	0.291684	1.06702	0.285964	0.453711	Zfp296
ENSMUSG00000011305.11	2.03698	-4.51728	2.59329	-1.74191	0.0815239	NA	Plin5
ENSMUSG00000011306.7	2180.85	0.112216	0.0943486	1.18938	0.23429	0.395462	Sugp1
ENSMUSG00000011349.5	0	NA	NA	NA	NA	NA	Dmrtc2
ENSMUSG00000011350.15	0	NA	NA	NA	NA	NA	Gm5893
ENSMUSG00000011382.8	915.129	-0.841376	0.147725	-5.69555	1.22976e-08	2.23625e-07	Dhdh
ENSMUSG00000011427.16	1135.17	-0.00133473	0.117201	-0.0113884	0.990914	0.994902	Zfp790
ENSMUSG00000011463.5	234.421	-1.56699	0.255873	-6.12407	9.12159e-10	2.0599e-08	Cpb1
ENSMUSG00000011486.14	0	NA	NA	NA	NA	NA	Slc25a41
ENSMUSG00000011589.8	224.405	-0.0128138	0.222642	-0.0575535	0.954104	0.973431	Fsd1
ENSMUSG00000011632.7	0	NA	NA	NA	NA	NA	Pinlyp
ENSMUSG00000011658.15	577.002	-0.510533	0.185054	-2.75883	0.00580092	0.0229649	Fuz
ENSMUSG00000011751.16	37.3029	0.76136	0.596246	1.27692	0.201629	0.355345	Sptbn4
ENSMUSG00000011752.6	9486.36	-0.0527633	0.115439	-0.457065	0.647624	0.774124	Pgam1
ENSMUSG00000011831.16	4916.26	0.0059768	0.113481	0.0526679	0.957996	0.97547	Evi5
ENSMUSG00000011832.15	1549.74	0.00512032	0.160797	0.0318434	0.974597	0.985835	Evi5l
ENSMUSG00000011837.4	964.094	0.302597	0.126072	2.40019	0.0163865	0.0532304	Snapc2
ENSMUSG00000011877.13	4248.66	-0.11769	0.0928377	-1.26769	0.204908	0.359393	Git1
ENSMUSG00000011884.13	2224.95	0.127425	0.0933576	1.36492	0.172279	0.318652	Gltp
ENSMUSG00000011958.17	7443.8	-0.131027	0.0962231	-1.3617	0.173293	0.319788	Bnip2
ENSMUSG00000011960.12	4004.41	0.418335	0.0900518	4.6455	3.39259e-06	3.68979e-05	Ccnt1
ENSMUSG00000012017.3	5229.65	0.307428	0.159281	1.9301	0.0535949	0.133933	Scarf2
ENSMUSG00000012042.8	0	NA	NA	NA	NA	NA	4930579F01Rik
ENSMUSG00000012076.8	1672.68	-0.117064	0.106439	-1.09983	0.271407	0.437529	Brms1l
ENSMUSG00000012114.16	3209.18	0.127838	0.0936878	1.36451	0.172407	0.318816	Med15
ENSMUSG00000012117.13	1978.45	-0.0952998	0.150872	-0.631662	0.527608	0.681884	Dhdds
ENSMUSG00000012123.16	1.01121	-3.4918	3.95293	-0.883344	0.377051	NA	Crybg2
ENSMUSG00000012126.16	69.7443	-0.161104	0.343572	-0.468907	0.639136	0.768734	Ubxn11
ENSMUSG00000012187.13	2.82525	0.915078	2.19361	0.417155	0.676565	NA	Mogat1
ENSMUSG00000012211.13	0	NA	NA	NA	NA	NA	Tex22
ENSMUSG00000012282.2	1.17302	-0.0220736	3.26645	-0.00675769	0.994608	NA	Wnt8a
ENSMUSG00000012296.16	2457.76	-0.00701448	0.124546	-0.0563202	0.955087	0.973936	Tjap1
ENSMUSG00000012350.15	17.5143	0.224234	0.673603	0.332887	0.739219	0.839871	Ehf
ENSMUSG00000012396.12	8.56734	-2.96962	1.41723	-2.09537	0.0361378	NA	Nanog
ENSMUSG00000012405.16	11700.6	-0.0711053	0.0847926	-0.838579	0.401706	0.570202	Rpl15
ENSMUSG00000012422.14	5801.77	0.120371	0.0984335	1.22287	0.221379	0.379691	Tmem167
ENSMUSG00000012428.9	30928.3	-0.633997	0.0829617	-7.64204	2.138e-14	1.16902e-12	Steap4
ENSMUSG00000012429.9	522.797	-0.412503	0.176833	-2.33273	0.0196623	0.0617117	Mplkip
ENSMUSG00000012443.3	1057.73	1.12062	0.133201	8.41304	3.99508e-17	3.32215e-15	Kif11
ENSMUSG00000012483.4	530.473	-0.13029	0.139555	-0.933611	0.350505	0.52096	Rpa3
ENSMUSG00000012519.14	1838.11	0.730971	0.121287	6.02678	1.67254e-09	3.58922e-08	Mlkl
ENSMUSG00000012520.10	0	NA	NA	NA	NA	NA	Phox2b
ENSMUSG00000012535.14	5401.82	0.421703	0.089726	4.6999	2.60288e-06	2.93693e-05	Tnpo3
ENSMUSG00000012609.19	857.066	0.019981	0.137032	0.145812	0.884069	0.932184	Ttll5
ENSMUSG00000012640.16	1453.62	0.23077	0.165578	1.39372	0.163402	0.306047	Zfp715
ENSMUSG00000012705.16	1.51455	-0.869807	2.54989	-0.341115	0.733017	NA	Retn
ENSMUSG00000012777.14	0	NA	NA	NA	NA	NA	Acpt
ENSMUSG00000012819.15	56.434	-0.690374	0.481592	-1.43352	0.151708	0.289318	Cdh23
ENSMUSG00000012848.15	16870	-0.175138	0.0768838	-2.27795	0.0227295	0.0690315	Rps5
ENSMUSG00000012889.8	66.5277	0.818194	0.469192	1.74384	0.0811876	0.182364	Podnl1
ENSMUSG00000013033.16	3105.86	-0.466445	0.138751	-3.36174	0.000774521	0.00428928	Adgrl1
ENSMUSG00000013076.17	16683.8	-0.00402206	0.0850713	-0.0472787	0.962291	0.978408	Amotl1
ENSMUSG00000013083.8	0	NA	NA	NA	NA	NA	2200002J24Rik
ENSMUSG00000013089.15	2616.84	0.454213	0.111813	4.06227	4.8597e-05	0.000387562	Etv5
ENSMUSG00000013091.5	2.04396	0.711552	1.97475	0.360326	0.718604	NA	Tmem190
ENSMUSG00000013150.15	1259.05	-0.715034	0.109422	-6.53465	6.37584e-11	1.80171e-09	Gfod2
ENSMUSG00000013155.10	284.705	0.512167	0.180598	2.83595	0.00456902	0.0188694	Enkd1
ENSMUSG00000013158.6	4.0657	-1.24282	2.0227	-0.614436	0.538927	NA	4933405L10Rik
ENSMUSG00000013160.7	6782.24	0.269856	0.0932932	2.89255	0.00382126	0.0163331	Atp6v0d1
ENSMUSG00000013236.17	16193.4	-0.215244	0.0895721	-2.40302	0.0162603	0.0528524	Ptprs
ENSMUSG00000013275.9	3866.71	-0.170943	0.0895638	-1.90862	0.0563117	0.139003	Slc41a1
ENSMUSG00000013338.16	1.30247	1.30963	2.63828	0.496397	0.619614	NA	Fer1l4
ENSMUSG00000013353.10	0.618814	2.69551	3.97889	0.677454	0.498118	NA	4931406B18Rik
ENSMUSG00000013367.5	2158.07	0.246321	0.152271	1.61765	0.105739	0.22275	Iglon5
ENSMUSG00000013415.9	599.119	0.979668	0.184248	5.31711	1.05426e-07	1.62788e-06	Igf2bp1
ENSMUSG00000013418.8	0	NA	NA	NA	NA	NA	B4galnt2
ENSMUSG00000013419.7	1240.67	0.0773134	0.22734	0.340078	0.733798	0.836275	Zfp651
ENSMUSG00000013465.19	2642.51	0.152336	0.104437	1.45864	0.144664	0.279524	Nelfb
ENSMUSG00000013483.14	11.6466	-4.39228	1.22513	-3.58516	0.000336865	0.00208465	Card14
ENSMUSG00000013495.15	1162.78	-0.383412	0.102055	-3.75693	0.000172013	0.00116224	Tmem175
ENSMUSG00000013523.13	7.65402	-0.0538411	0.980619	-0.0549052	0.956214	NA	Bcas1
ENSMUSG00000013539.13	881.584	-0.556093	0.129746	-4.286	1.8192e-05	0.00016475	Tango2
ENSMUSG00000013562.12	0	NA	NA	NA	NA	NA	4833413E03Rik
ENSMUSG00000013584.5	1363.8	-1.5623	0.107857	-14.4849	1.50952e-47	2.41009e-44	Aldh1a2
ENSMUSG00000013593.12	6266.87	-0.0754845	0.089718	-0.841353	0.40015	0.568974	Ndufs2
ENSMUSG00000013611.14	1.04127	-0.368286	3.34036	-0.110254	0.912208	NA	Snx31
ENSMUSG00000013622.15	1504.66	-0.580018	0.194661	-2.97963	0.00288597	0.0129213	Atraid
ENSMUSG00000013629.16	4675.45	0.43178	0.112564	3.83586	0.000125128	0.000887906	Cad
ENSMUSG00000013643.13	0.235294	-1.5875	4.0603	-0.390982	0.69581	NA	Lypd8
ENSMUSG00000013646.17	1701.4	0.213326	0.130284	1.63739	0.10155	0.216266	Sh3bp5l
ENSMUSG00000013653.2	0	NA	NA	NA	NA	NA	1810065E05Rik
ENSMUSG00000013662.5	4652.15	-0.0217458	0.125727	-0.17296	0.862683	0.919834	Atad1
ENSMUSG00000013663.7	15271.8	0.0441074	0.109141	0.40413	0.686117	0.801826	Pten
ENSMUSG00000013668.9	0	NA	NA	NA	NA	NA	4933402N03Rik
ENSMUSG00000013698.12	11327.4	0.338043	0.115047	2.9383	0.00330016	0.0144397	Pea15a
ENSMUSG00000013701.12	2340.02	0.259897	0.105747	2.45772	0.0139822	0.046837	Timm23
ENSMUSG00000013707.3	0	NA	NA	NA	NA	NA	Tnfaip8l2
ENSMUSG00000013736.16	1748.19	-0.124532	0.180311	-0.69065	0.489785	0.649441	Trnt1
ENSMUSG00000013766.11	0	NA	NA	NA	NA	NA	Ly6g6e
ENSMUSG00000013787.15	8529.61	0.0222548	0.101458	0.21935	0.826377	0.896465	Ehmt2
ENSMUSG00000013822.7	1104.9	0.25019	0.110487	2.26444	0.0235472	0.0708145	Elof1
ENSMUSG00000013833.15	1837.54	-0.0405267	0.106968	-0.378868	0.704786	0.815229	Med16
ENSMUSG00000013846.9	8603.44	-0.337974	0.105866	-3.19247	0.00141063	0.00714762	St3gal1
ENSMUSG00000013858.14	4510.95	0.100545	0.155567	0.646314	0.518076	0.673679	Tmem259
ENSMUSG00000013878.18	361.566	-0.0541253	0.181972	-0.297438	0.766132	0.858223	Rnf170
ENSMUSG00000013921.15	8795.81	-0.592254	0.0810184	-7.31012	2.66908e-13	1.17976e-11	Clip3
ENSMUSG00000013928.13	12.1394	-0.918947	0.696748	-1.31891	0.1872	0.337836	Thap8
ENSMUSG00000013936.12	9.15538	-1.3236	1.15881	-1.14221	0.253369	NA	Myl2
ENSMUSG00000013973.12	1463.62	0.0828953	0.174607	0.474754	0.634963	0.765927	Dedd
ENSMUSG00000013974.3	0	NA	NA	NA	NA	NA	Mcemp1
ENSMUSG00000013997.10	1073.02	-0.165151	0.118812	-1.39002	0.164523	0.307627	Nit1
ENSMUSG00000014030.15	9.52389	0.974809	1.10635	0.881103	0.378262	NA	Pax5
ENSMUSG00000014039.17	721.064	0.279869	0.122462	2.28536	0.0222919	0.0680133	Prdm15
ENSMUSG00000014074.17	1952.52	0.119884	0.119841	1.00035	0.31714	0.48662	Rnf168
ENSMUSG00000014075.15	353.836	-0.248477	0.167434	-1.48403	0.1378	0.270116	Tctex1d2
ENSMUSG00000014077.13	7252.19	-0.309585	0.154561	-2.00299	0.045178	0.116868	Chp1
ENSMUSG00000014104.12	0.453037	2.31659	4.00019	0.579121	0.562507	NA	Sval2
ENSMUSG00000014158.12	340.136	-0.546937	0.170711	-3.20387	0.00135593	0.00691432	Trpv4
ENSMUSG00000014164.15	61.8153	0.126655	0.391623	0.323411	0.746384	0.845112	Klhl3
ENSMUSG00000014177.10	2571.98	-0.169427	0.0966684	-1.75266	0.0796603	0.179997	Tvp23b
ENSMUSG00000014195.15	3696.55	0.155105	0.104184	1.48876	0.13655	0.268261	Dnajc7
ENSMUSG00000014198.15	4.59387	0.650141	1.95715	0.332189	0.739747	NA	Zfp385c
ENSMUSG00000014226.10	2972.81	0.360855	0.100158	3.60286	0.000314741	0.00196525	Cacybp
ENSMUSG00000014232.14	490.774	-0.362957	0.171453	-2.11695	0.034264	0.0947782	Cluap1
ENSMUSG00000014243.5	188.122	-0.297511	0.195721	-1.52008	0.128491	0.256469	Zswim7
ENSMUSG00000014245.8	303.22	0.119688	0.205517	0.582374	0.560315	0.707696	Pigl
ENSMUSG00000014294.4	1687.84	-0.0110194	0.117671	-0.0936453	0.925391	0.956731	Ndufa2
ENSMUSG00000014301.12	396.126	-0.0947126	0.144312	-0.656302	0.51163	0.668195	Pam16
ENSMUSG00000014303.13	1276.57	-0.138328	0.139249	-0.993388	0.320521	0.490087	Glis2
ENSMUSG00000014313.14	3208.56	-0.376849	0.111325	-3.38512	0.000711479	0.00398998	Cox6c
ENSMUSG00000014329.14	19954.8	-0.331374	0.137405	-2.41165	0.0158805	0.0518398	Bicc1
ENSMUSG00000014349.7	8398.63	0.336942	0.0890672	3.78301	0.000154943	0.00106401	Ube2z
ENSMUSG00000014351.12	0	NA	NA	NA	NA	NA	Gip
ENSMUSG00000014353.14	4271.07	-0.0985686	0.0920792	-1.07048	0.284405	0.451778	Tmem87b
ENSMUSG00000014355.10	13282.7	0.397441	0.0892217	4.45453	8.40756e-06	8.22519e-05	Anapc1
ENSMUSG00000014361.5	1388.34	0.0914226	0.199371	0.458555	0.646554	0.773307	Mertk
ENSMUSG00000014402.15	3586.52	0.0128032	0.0839628	0.152487	0.878803	0.929572	Tsg101
ENSMUSG00000014418.16	2193.58	-0.389502	0.107311	-3.62966	0.00028379	0.00179374	Hps5
ENSMUSG00000014426.8	1861.13	0.100562	0.0972862	1.03367	0.30129	0.470087	Map3k4
ENSMUSG00000014444.17	23118.6	0.147343	0.0962174	1.53136	0.125681	0.252182	Piezo1
ENSMUSG00000014453.4	0	NA	NA	NA	NA	NA	Blk
ENSMUSG00000014470.4	1435.33	0.0916037	0.157938	0.579996	0.561917	0.708718	Rnf166
ENSMUSG00000014496.7	7688.17	-0.582783	0.171376	-3.40061	0.000672362	0.00379729	Ankrd28
ENSMUSG00000014498.9	5876.89	0.139046	0.0962767	1.44424	0.148672	0.285266	Ankrd52
ENSMUSG00000014503.14	4.64502	-0.645847	1.59912	-0.403877	0.686303	NA	Pkd2l2
ENSMUSG00000014504.16	1877.41	0.214918	0.121016	1.77595	0.0757417	0.17345	Srp19
ENSMUSG00000014529.9	0	NA	NA	NA	NA	NA	Tmbim7
ENSMUSG00000014542.3	0	NA	NA	NA	NA	NA	Clec4f
ENSMUSG00000014543.14	0	NA	NA	NA	NA	NA	Klra17
ENSMUSG00000014547.10	4001.63	-0.334731	0.1552	-2.15677	0.0310237	0.0877923	Wdfy2
ENSMUSG00000014550.14	2761.29	0.0292963	0.129513	0.226203	0.821043	0.893334	Rbsn
ENSMUSG00000014551.8	996.601	-0.0204003	0.110298	-0.184956	0.853263	0.913603	Mrps25
ENSMUSG00000014554.13	807.118	-0.0862344	0.117288	-0.735234	0.462197	0.626864	Dguok
ENSMUSG00000014592.20	220.099	-0.344744	0.192109	-1.79452	0.0727299	0.168413	Camta1
ENSMUSG00000014599.10	68254.4	0.700652	0.113993	6.14642	7.92502e-10	1.81276e-08	Csf1
ENSMUSG00000014601.13	3390.99	0.387961	0.0934467	4.15169	3.30036e-05	0.00027748	Strip1
ENSMUSG00000014602.15	8483.29	-0.655134	0.132272	-4.95292	7.31075e-07	9.31126e-06	Kif1a
ENSMUSG00000014603.2	0	NA	NA	NA	NA	NA	Alx3
ENSMUSG00000014606.14	3452.45	0.162258	0.0993589	1.63305	0.102458	0.217677	Slc25a11
ENSMUSG00000014609.16	0	NA	NA	NA	NA	NA	Chrne
ENSMUSG00000014633.15	287.434	-0.204684	0.20097	-1.01848	0.308449	0.477986	Cmc2
ENSMUSG00000014668.15	2661.86	-0.192427	0.121595	-1.58252	0.113531	0.234645	Chfr
ENSMUSG00000014686.8	0	NA	NA	NA	NA	NA	Ceacam16
ENSMUSG00000014704.10	461.169	-0.407989	0.174549	-2.33739	0.0194191	0.0611048	Hoxa2
ENSMUSG00000014725.15	0	NA	NA	NA	NA	NA	Adam28
ENSMUSG00000014747.6	0	NA	NA	NA	NA	NA	Ankrd53
ENSMUSG00000014748.13	5531.98	0.100944	0.103718	0.973255	0.330426	0.500673	Tex261
ENSMUSG00000014763.7	2769.23	-0.0593106	0.100289	-0.591396	0.554255	0.703548	Fam120b
ENSMUSG00000014767.16	908.15	0.084144	0.166623	0.504997	0.613561	0.750296	Tbp
ENSMUSG00000014769.9	6285.19	-0.0768026	0.080911	-0.949222	0.342508	0.513138	Psmb1
ENSMUSG00000014771.12	514.536	0.0855422	0.133345	0.641512	0.52119	0.675926	Pdcd2
ENSMUSG00000014773.13	147.253	-0.469247	0.264603	-1.7734	0.0761624	0.174242	Dll1
ENSMUSG00000014776.7	1189.4	-0.516052	0.106861	-4.82921	1.37079e-06	1.64309e-05	Nol3
ENSMUSG00000014778.10	3349.55	0.0509843	0.0901215	0.565728	0.571579	0.716369	Fhod1
ENSMUSG00000014782.16	69.5269	-0.270808	0.310703	-0.871597	0.383428	0.55271	Plekhg4
ENSMUSG00000014786.8	790.566	-0.0915078	0.164636	-0.55582	0.578334	0.721776	Slc9a5
ENSMUSG00000014791.10	231.638	-0.691014	0.238421	-2.8983	0.00375192	0.016103	Elmo3
ENSMUSG00000014813.9	1149.63	0.0818043	0.144245	0.567122	0.570632	0.715657	Stc1
ENSMUSG00000014837.15	257.601	-0.505976	0.173842	-2.91055	0.00360793	0.0155813	4931428F04Rik
ENSMUSG00000014846.12	121.611	-0.322611	0.293499	-1.09919	0.271685	0.437868	Tppp3
ENSMUSG00000014850.15	477.589	0.0362479	0.137405	0.263803	0.791931	0.87513	Msh3
ENSMUSG00000014852.16	0	NA	NA	NA	NA	NA	Adamts13
ENSMUSG00000014856.12	856.778	0.233939	0.154651	1.51269	0.130357	0.259059	Tmem208
ENSMUSG00000014859.9	2238.75	0.478064	0.114595	4.17179	3.02221e-05	0.000256663	E2f4
ENSMUSG00000014867.9	26610.9	0.0556036	0.120536	0.461301	0.644583	0.772222	Surf4
ENSMUSG00000014873.15	657.721	-0.125922	0.141054	-0.892721	0.372007	0.541922	Surf2
ENSMUSG00000014905.4	4112.66	0.203906	0.0906656	2.24899	0.0245132	0.0729909	Dnajb9
ENSMUSG00000014907.10	1238.61	0.0167791	0.124553	0.134714	0.892838	0.937832	Naf1
ENSMUSG00000014932.15	2297.85	0.243432	0.116853	2.08323	0.0372303	0.101057	Yes1
ENSMUSG00000014956.15	15302.6	0.312637	0.0874272	3.57598	0.000348924	0.00215509	Ppp1cb
ENSMUSG00000014959.12	9588.92	0.250558	0.0913994	2.74135	0.0061188	0.024064	Gorasp2
ENSMUSG00000014980.14	585.089	-0.0857553	0.146381	-0.585837	0.557985	0.706262	Tsen15
ENSMUSG00000015001.17	0	NA	NA	NA	NA	NA	Oc90
ENSMUSG00000015002.17	7214.72	0.351792	0.113787	3.09167	0.00199036	0.00947541	Efr3a
ENSMUSG00000015013.9	1028.85	-0.0325582	0.112176	-0.290242	0.771631	0.862011	Trappc2l
ENSMUSG00000015016.8	616.066	0.0170088	0.127562	0.133337	0.893927	0.938571	Acsf3
ENSMUSG00000015023.7	1945.84	0.0547918	0.115798	0.473167	0.636094	0.766829	Ddx19a
ENSMUSG00000015027.11	1320.74	0.139739	0.153904	0.907961	0.363899	0.534008	Galns
ENSMUSG00000015053.14	1147.76	0.193822	0.111369	1.74035	0.0817975	0.183244	Gata2
ENSMUSG00000015083.11	51.9933	-1.02581	0.403415	-2.54281	0.0109966	0.0385957	C8g
ENSMUSG00000015085.8	86.4474	-0.808807	0.322472	-2.50815	0.0121366	0.0418426	Entpd2
ENSMUSG00000015087.14	2763.58	0.262002	0.093545	2.80081	0.00509748	0.020688	Rabl6
ENSMUSG00000015090.13	8.27884	-2.67299	1.26249	-2.11723	0.0342403	NA	Ptgds
ENSMUSG00000015092.9	2809.18	0.350878	0.102635	3.4187	0.000629218	0.00357895	Edf1
ENSMUSG00000015093.15	0	NA	NA	NA	NA	NA	Clic3
ENSMUSG00000015094.16	3585.45	-0.448439	0.114138	-3.92892	8.53297e-05	0.000636623	Npdc1
ENSMUSG00000015095.12	1968.03	-0.383375	0.108694	-3.52711	0.000420119	0.00253213	Fbxw5
ENSMUSG00000015112.15	625.606	0.626959	0.122976	5.09821	3.42879e-07	4.74797e-06	Slc25a13
ENSMUSG00000015120.15	5656.06	0.261936	0.0943064	2.7775	0.00547785	0.0219306	Ube2i
ENSMUSG00000015126.9	699.839	0.410541	0.130618	3.14308	0.00167182	0.00824345	Tsr3
ENSMUSG00000015127.14	657.372	-0.372742	0.140233	-2.65802	0.00786001	0.0295277	Unkl
ENSMUSG00000015133.17	7423.84	0.469145	0.101057	4.64239	3.44409e-06	3.73816e-05	Lrrk1
ENSMUSG00000015134.15	47.3073	-2.43913	0.629944	-3.87197	0.000107959	0.000782326	Aldh1a3
ENSMUSG00000015143.15	46839.2	0.718849	0.127397	5.64259	1.67508e-08	2.97489e-07	Actn1
ENSMUSG00000015149.14	2446.7	-0.221228	0.0909299	-2.43295	0.0149762	0.049454	Sirt2
ENSMUSG00000015165.16	10328.8	0.222804	0.0863472	2.58033	0.00987065	0.0353193	Hnrnpl
ENSMUSG00000015176.10	2985.73	0.568329	0.103884	5.4708	4.48021e-08	7.37262e-07	Nolc1
ENSMUSG00000015189.12	1935.66	-0.119143	0.103425	-1.15198	0.24933	0.412562	Casd1
ENSMUSG00000015202.13	2399.68	-0.517146	0.178857	-2.89139	0.00383546	0.0163735	Cnksr3
ENSMUSG00000015214.14	1854.27	-0.200551	0.150093	-1.33618	0.181491	0.330182	Mtmr1
ENSMUSG00000015217.11	139.43	0.321292	0.230813	1.392	0.163922	0.306754	Hmgb3
ENSMUSG00000015222.17	435.912	1.31141	0.207338	6.325	2.53232e-10	6.42781e-09	Map2
ENSMUSG00000015224.10	253.521	-0.639163	0.237316	-2.69329	0.00707498	0.0270366	Cyp2j9
ENSMUSG00000015242.14	0	NA	NA	NA	NA	NA	Nipsnap3a
ENSMUSG00000015243.4	12750.6	-0.179322	0.111918	-1.60226	0.109099	0.227755	Abca1
ENSMUSG00000015247.10	1018.09	-0.0427098	0.109548	-0.389873	0.696631	0.809845	Nipsnap3b
ENSMUSG00000015289.4	878.922	-0.0408375	0.135871	-0.300561	0.763749	0.856743	Lage3
ENSMUSG00000015290.15	998.537	0.588281	0.133264	4.41441	1.01285e-05	9.74164e-05	Ubl4a
ENSMUSG00000015291.10	5843.06	-0.24133	0.0919893	-2.62345	0.00870431	0.0321177	Gdi1
ENSMUSG00000015305.6	8777.13	-0.913147	0.152963	-5.96973	2.37654e-09	4.9926e-08	Sash1
ENSMUSG00000015312.9	1399.33	0.236915	0.124353	1.90518	0.0567565	0.139863	Gadd45b
ENSMUSG00000015314.10	0	NA	NA	NA	NA	NA	Slamf6
ENSMUSG00000015316.11	0	NA	NA	NA	NA	NA	Slamf1
ENSMUSG00000015335.16	543.039	0.269549	0.248513	1.08465	0.278077	0.444778	Zdhhc12
ENSMUSG00000015337.5	237.43	-0.495556	0.181509	-2.7302	0.00632968	0.0246969	Endog
ENSMUSG00000015340.10	1.20759	-3.76643	3.05972	-1.23097	0.218333	NA	Cybb
ENSMUSG00000015341.17	3815.82	0.435311	0.109745	3.96657	7.29153e-05	0.000553048	Golga7
ENSMUSG00000015342.6	1255.99	1.65043	0.137319	12.0189	2.82566e-33	1.36711e-30	Xk
ENSMUSG00000015354.8	60.9759	-1.3011	0.427117	-3.04623	0.00231731	0.0107428	Pcolce2
ENSMUSG00000015355.13	0.339778	1.91417	4.02959	0.475027	0.634768	NA	Cd48
ENSMUSG00000015357.10	2560.98	-0.0282783	0.10129	-0.279182	0.780106	0.866687	Clpx
ENSMUSG00000015363.13	1642.97	-0.0408484	0.15969	-0.255798	0.798106	0.879101	Trabd
ENSMUSG00000015365.15	0	NA	NA	NA	NA	NA	Mov10l1
ENSMUSG00000015377.9	223.508	-0.083753	0.220632	-0.379605	0.704239	0.814655	Dennd6b
ENSMUSG00000015396.4	0	NA	NA	NA	NA	NA	Cd83
ENSMUSG00000015401.12	0	NA	NA	NA	NA	NA	Tmem27
ENSMUSG00000015405.15	6.44289	-1.32269	1.58168	-0.836258	0.40301	NA	Ace2
ENSMUSG00000015437.5	3.24864	-0.467568	1.80885	-0.258489	0.79603	NA	Gzmb
ENSMUSG00000015441.4	0	NA	NA	NA	NA	NA	Gzmf
ENSMUSG00000015443.9	0	NA	NA	NA	NA	NA	Gzmn
ENSMUSG00000015451.16	73.8269	-0.22525	0.306964	-0.733797	0.463072	0.627553	C4a
ENSMUSG00000015452.14	44.0698	-0.614154	0.428292	-1.43396	0.151584	0.289168	Ager
ENSMUSG00000015461.15	2763.36	0.1886	0.115887	1.62745	0.103641	0.219374	Atf6b
ENSMUSG00000015467.14	19.7429	0.52521	0.608986	0.862432	0.38845	0.557432	Egfl8
ENSMUSG00000015468.14	301.248	0.758245	0.306905	2.47061	0.0134881	0.0455096	Notch4
ENSMUSG00000015474.16	1044.38	0.309359	0.20966	1.47552	0.140072	0.273564	Ppt2
ENSMUSG00000015476.6	73.4083	0.258804	0.37109	0.697417	0.485542	0.646171	Prrt1
ENSMUSG00000015478.13	1012.87	0.100939	0.110789	0.911092	0.362247	0.532122	Rnf5
ENSMUSG00000015484.3	0	NA	NA	NA	NA	NA	Fam163a
ENSMUSG00000015488.14	1890.48	0.207567	0.135494	1.53192	0.125541	0.251966	Cacfd1
ENSMUSG00000015501.10	2903.47	0.0996589	0.163399	0.609912	0.54192	0.693682	Hivep2
ENSMUSG00000015519.12	0	NA	NA	NA	NA	NA	2310057J18Rik
ENSMUSG00000015522.18	3564.02	-0.0328301	0.102236	-0.32112	0.748119	0.846166	Arnt
ENSMUSG00000015533.9	453.531	-0.458092	0.326928	-1.4012	0.161154	0.302954	Itga2
ENSMUSG00000015536.14	1446.66	-0.256502	0.133901	-1.91561	0.0554144	0.137276	Mocs2
ENSMUSG00000015542.17	616.247	-0.368813	0.159992	-2.3052	0.0211555	0.0652567	Nat9
ENSMUSG00000015568.16	1117.31	-0.238232	0.269557	-0.883793	0.376808	0.546473	Lpl
ENSMUSG00000015575.14	4076.67	-0.0869759	0.0978956	-0.888456	0.374296	0.543865	Atp6v0e
ENSMUSG00000015579.4	0.542256	2.52038	3.98806	0.631982	0.527399	NA	Nkx2-5
ENSMUSG00000015597.16	2124.71	0.162416	0.127338	1.27547	0.202142	0.355868	Zfp318
ENSMUSG00000015599.9	98.6519	-0.118438	0.331074	-0.357738	0.72054	0.826981	Ttbk1
ENSMUSG00000015605.5	3061.35	0.966001	0.167137	5.7797	7.48354e-09	1.4258e-07	Srf
ENSMUSG00000015619.10	70.2411	-0.303772	0.327095	-0.928697	0.353046	0.523131	Gata3
ENSMUSG00000015627.5	0	NA	NA	NA	NA	NA	Gata5
ENSMUSG00000015647.9	4414.57	-0.105807	0.108391	-0.976157	0.328987	0.499107	Lama5
ENSMUSG00000015652.9	3550.17	0.132832	0.0881171	1.50745	0.131694	0.261067	Steap1
ENSMUSG00000015653.13	12047.6	0.30915	0.165251	1.87079	0.0613737	0.148289	Steap2
ENSMUSG00000015656.17	53293	-0.0333246	0.0861258	-0.386929	0.698809	0.810617	Hspa8
ENSMUSG00000015659.12	427.119	-0.193169	0.194924	-0.990994	0.321688	0.491162	Serac1
ENSMUSG00000015665.8	0	NA	NA	NA	NA	NA	Awat1
ENSMUSG00000015668.13	2127.58	-0.021211	0.101313	-0.209362	0.834166	0.900808	Pdzd11
ENSMUSG00000015671.11	5538.05	0.223698	0.0860278	2.6003	0.00931416	0.0338638	Psma2
ENSMUSG00000015672.4	498.301	0.286434	0.205195	1.39591	0.162741	0.305182	Mrpl32
ENSMUSG00000015697.14	2564.48	0.169077	0.0989898	1.70803	0.0876311	0.193279	Setdb1
ENSMUSG00000015702.13	114.583	-0.676057	0.288815	-2.34079	0.0192427	0.0606574	Anxa9
ENSMUSG00000015709.9	3745.74	-0.0712341	0.0877218	-0.812046	0.416765	0.58518	Arnt2
ENSMUSG00000015711.8	1814.24	0.144594	0.103887	1.39184	0.163972	0.306807	Prune1
ENSMUSG00000015714.11	6923.18	0.0198305	0.0877835	0.225902	0.821278	0.893467	Cers2
ENSMUSG00000015721.18	0	NA	NA	NA	NA	NA	Nlrp5
ENSMUSG00000015733.13	11262.3	0.244603	0.105832	2.31123	0.0208204	0.0644815	Capza2
ENSMUSG00000015745.9	346.969	0.723862	0.167058	4.333	1.47094e-05	0.00013662	Plekho1
ENSMUSG00000015747.5	958.703	0.0660322	0.118382	0.557789	0.576989	0.721055	Vps45
ENSMUSG00000015748.13	1395.24	0.388703	0.127976	3.0373	0.00238706	0.011031	Prpf3
ENSMUSG00000015749.12	2019.17	0.255455	0.104858	2.43619	0.0148429	0.0491359	Anp32e
ENSMUSG00000015750.15	2302.65	0.124668	0.125738	0.991489	0.321447	0.49084	Aph1a
ENSMUSG00000015755.16	8346.73	0.30164	0.103683	2.90925	0.00362302	0.015638	Tab2
ENSMUSG00000015757.10	2277.62	-0.0309206	0.13078	-0.236432	0.813097	0.888867	Ppil4
ENSMUSG00000015759.10	4135.62	-1.50837	0.520984	-2.89524	0.0037887	0.0162269	Cnih1
ENSMUSG00000015766.14	6078.28	-0.12148	0.197501	-0.615089	0.538496	0.690684	Eps8
ENSMUSG00000015776.12	2333.55	0.228629	0.100769	2.26884	0.0232783	0.0702165	Med22
ENSMUSG00000015787.15	0	NA	NA	NA	NA	NA	Abo
ENSMUSG00000015790.16	1104.96	-0.207618	0.112721	-1.84188	0.0654931	0.155674	Surf1
ENSMUSG00000015804.14	887.241	0.0565182	0.113178	0.499376	0.617514	0.752843	Med28
ENSMUSG00000015806.12	1289.45	-0.480515	0.283898	-1.69256	0.0905386	0.198073	Qdpr
ENSMUSG00000015812.8	10.4309	-0.105812	0.835823	-0.126596	0.89926	0.94142	Gnrh1
ENSMUSG00000015829.13	79.7652	-2.45589	0.353685	-6.94372	3.81913e-12	1.38268e-10	Tnr
ENSMUSG00000015837.15	21047.2	0.188161	0.0967836	1.94415	0.0518777	0.130664	Sqstm1
ENSMUSG00000015839.6	11286.6	-0.078781	0.101892	-0.77318	0.439416	0.605472	Nfe2l2
ENSMUSG00000015843.10	12.5295	-4.84558	1.21213	-3.99756	6.39974e-05	0.000492663	Rxrg
ENSMUSG00000015846.14	4880.79	-0.813483	0.109712	-7.41473	1.21876e-13	5.77412e-12	Rxra
ENSMUSG00000015850.11	3477	-0.918089	0.122728	-7.4807	7.39287e-14	3.70014e-12	Adamtsl4
ENSMUSG00000015852.13	0	NA	NA	NA	NA	NA	Fcrls
ENSMUSG00000015854.7	0	NA	NA	NA	NA	NA	Cd5l
ENSMUSG00000015869.16	2712.7	0.135098	0.0925618	1.45954	0.144415	0.279246	Prpsap1
ENSMUSG00000015879.8	9.98042	1.88651	1.12546	1.6762	0.0936982	0.203563	Fam184b
ENSMUSG00000015880.13	762.804	0.898034	0.11538	7.78328	7.06683e-15	4.19439e-13	Ncapg
ENSMUSG00000015882.17	818.682	0.801329	0.134296	5.96689	2.41822e-09	5.07349e-08	Lcorl
ENSMUSG00000015889.8	3368.04	0.0418835	0.0880459	0.475701	0.634287	0.765402	Lta4h
ENSMUSG00000015890.2	2.08662	0.109109	2.01155	0.0542414	0.956743	NA	Amdhd1
ENSMUSG00000015932.8	31246.2	0.659185	0.0998193	6.60378	4.00797e-11	1.18502e-09	Dstn
ENSMUSG00000015937.15	3494.9	0.0930672	0.087937	1.05834	0.289901	0.458318	H2afy
ENSMUSG00000015942.9	450.769	-0.250181	0.212271	-1.17859	0.238561	0.400141	Gtf2ird2
ENSMUSG00000015943.11	224.579	-0.135765	0.240755	-0.563914	0.572813	0.717353	Bola1
ENSMUSG00000015944.9	5178.03	-0.648178	0.0832544	-7.78552	6.94298e-15	4.15175e-13	Gatsl2
ENSMUSG00000015947.10	0	NA	NA	NA	NA	NA	Fcgr1
ENSMUSG00000015950.13	2.29601	-1.48379	1.86753	-0.794515	0.426895	NA	Ncf1
ENSMUSG00000015957.12	104.231	-1.66113	0.288414	-5.75955	8.43366e-09	1.58975e-07	Wnt11
ENSMUSG00000015961.8	4635.01	-0.10223	0.115335	-0.88638	0.375413	0.545142	Adss
ENSMUSG00000015962.5	0	NA	NA	NA	NA	NA	1700016C15Rik
ENSMUSG00000015966.17	14.981	-1.70671	0.968352	-1.76249	0.0779864	0.177336	Il17rb
ENSMUSG00000015968.17	206.114	-1.55003	0.295445	-5.24642	1.5508e-07	2.30326e-06	Cacna1d
ENSMUSG00000015970.19	142.631	-0.483293	0.334492	-1.44486	0.148498	0.285128	Chdh
ENSMUSG00000015971.5	1057.81	0.0122674	0.151351	0.0810522	0.9354	0.961916	Actr8
ENSMUSG00000015980.14	538.27	0.133952	0.189007	0.708711	0.478504	0.640188	Lrrc27
ENSMUSG00000015981.12	8.98302	-0.592918	1.28617	-0.460995	0.644802	NA	Stk32c
ENSMUSG00000015994.10	3025.86	-0.144871	0.102689	-1.41077	0.158312	0.299019	Fnta
ENSMUSG00000016018.4	3926.44	0.202613	0.126605	1.60036	0.109519	0.228264	Skiv2l2
ENSMUSG00000016024.9	6728.53	-1.76037	0.123349	-14.2714	3.30057e-46	4.79063e-43	Lbp
ENSMUSG00000016028.9	3.13224	-2.81567	1.77712	-1.58439	0.113104	NA	Celsr1
ENSMUSG00000016087.13	141.801	0.204423	0.251316	0.813408	0.415984	0.584391	Fli1
ENSMUSG00000016128.14	2155.45	-0.0534574	0.111453	-0.47964	0.631484	0.763453	Stard13
ENSMUSG00000016150.15	1.20572	1.02384	3.25045	0.314985	0.752773	NA	Tenm1
ENSMUSG00000016179.11	0	NA	NA	NA	NA	NA	Camk1g
ENSMUSG00000016181.9	778.715	0.302479	0.128185	2.3597	0.0182896	0.0582278	Diexf
ENSMUSG00000016194.14	722.836	-1.34916	0.184418	-7.31581	2.5584e-13	1.13465e-11	Hsd11b1
ENSMUSG00000016200.14	8.26904	-1.15951	1.07694	-1.07667	0.281628	NA	Syt14
ENSMUSG00000016206.6	474.933	-0.205245	0.151309	-1.35646	0.174954	0.321971	H2-M3
ENSMUSG00000016239.11	152.382	0.875884	0.322388	2.71687	0.0065903	0.0255143	Lonrf3
ENSMUSG00000016252.7	2095.56	-0.338606	0.132104	-2.56317	0.0103722	0.0368661	Atp5e
ENSMUSG00000016253.12	1394.14	0.232598	0.11428	2.03534	0.0418168	0.110009	Nelfcd
ENSMUSG00000016255.5	0	NA	NA	NA	NA	NA	Tubb1
ENSMUSG00000016256.10	11262	-0.0376216	0.0923426	-0.407414	0.683704	0.800353	Ctsz
ENSMUSG00000016257.15	2222.94	0.393605	0.0976362	4.03135	5.54584e-05	0.000434901	Prelid3b
ENSMUSG00000016262.14	294.352	1.10834	0.173634	6.38318	1.73443e-10	4.52482e-09	Sertad4
ENSMUSG00000016283.13	0.339778	1.91417	4.02959	0.475027	0.634768	NA	H2-M2
ENSMUSG00000016308.12	1209.3	-0.265085	0.221329	-1.19769	0.231036	0.391792	Ube2a
ENSMUSG00000016319.3	9274.39	0.471463	0.0880226	5.35616	8.5007e-08	1.32931e-06	Slc25a5
ENSMUSG00000016327.9	0	NA	NA	NA	NA	NA	Atp1b4
ENSMUSG00000016344.14	564.294	-0.226119	0.14549	-1.55419	0.120139	0.244567	Ppdpf
ENSMUSG00000016346.17	0	NA	NA	NA	NA	NA	Kcnq2
ENSMUSG00000016349.10	46.7898	-1.7137	0.47029	-3.64392	0.000268515	0.0017121	Eef1a2
ENSMUSG00000016356.17	182.461	0.636636	0.227808	2.79461	0.00519617	0.0210084	Col20a1
ENSMUSG00000016382.15	38793.2	0.718033	0.123716	5.80387	6.48021e-09	1.25715e-07	Pls3
ENSMUSG00000016386.15	40.3758	-0.847292	0.489898	-1.72953	0.0837147	0.186726	Mpped2
ENSMUSG00000016409.4	1433.9	0.20905	0.138257	1.51204	0.130523	0.259293	Nkap
ENSMUSG00000016427.7	1382.98	-0.0280727	0.12859	-0.218312	0.827186	0.896839	Ndufa1
ENSMUSG00000016458.14	64.0082	-0.956756	0.366042	-2.61379	0.00895443	0.0328206	Wt1
ENSMUSG00000016477.18	1921.6	0.251364	0.0984786	2.55247	0.0106962	0.0377296	E2f3
ENSMUSG00000016481.15	2157.81	-0.230386	0.106639	-2.16044	0.0307389	0.0872027	Cr1l
ENSMUSG00000016487.15	19827.7	0.298349	0.0763898	3.90562	9.39858e-05	0.000692468	Ppfibp1
ENSMUSG00000016493.13	114.78	-0.988559	0.264548	-3.73678	0.000186393	0.00124778	Cd46
ENSMUSG00000016494.9	1216.08	-0.23008	0.185447	-1.24068	0.214725	0.371462	Cd34
ENSMUSG00000016495.12	990.044	-0.0553346	0.122484	-0.451769	0.651435	0.77705	Plgrkt
ENSMUSG00000016496.7	134.228	0.894502	0.221887	4.03134	5.5459e-05	0.000434901	Cd274
ENSMUSG00000016498.9	0	NA	NA	NA	NA	NA	Pdcd1lg2
ENSMUSG00000016503.16	1136.61	0.0963979	0.122579	0.786417	0.431623	0.598762	Gtf3a
ENSMUSG00000016510.11	556.718	0.00271778	0.134969	0.0201363	0.983935	0.990761	Mtif3
ENSMUSG00000016520.7	1020.12	-0.21393	0.149559	-1.43041	0.152601	0.290604	Lnx2
ENSMUSG00000016524.12	1.03225	-3.52004	3.95205	-0.890689	0.373096	NA	Il19
ENSMUSG00000016526.8	257.441	0.907562	0.228026	3.98008	6.88907e-05	0.000525518	Dyrk3
ENSMUSG00000016528.10	8681.96	0.535041	0.0955275	5.60091	2.13229e-08	3.70447e-07	Mapkapk2
ENSMUSG00000016529.5	0	NA	NA	NA	NA	NA	Il10
ENSMUSG00000016534.15	53078	-0.310485	0.163033	-1.90443	0.0568547	0.140034	Lamp2
ENSMUSG00000016541.9	10956.2	0.0456179	0.075515	0.604091	0.545783	0.696754	Atxn10
ENSMUSG00000016552.13	1982.14	0.0399993	0.229597	0.174215	0.861696	0.919089	Foxred2
ENSMUSG00000016554.8	7218.64	0.240493	0.0811922	2.96202	0.00305628	0.0135621	Eif3d
ENSMUSG00000016559.14	11600.9	0.462549	0.081853	5.65098	1.5954e-08	2.84288e-07	H3f3b
ENSMUSG00000016619.9	4091.62	0.470964	0.0951675	4.94879	7.46751e-07	9.49254e-06	Nup50
ENSMUSG00000016624.15	17.5471	-0.190145	0.767212	-0.247839	0.804259	0.883081	Phf21b
ENSMUSG00000016626.10	0	NA	NA	NA	NA	NA	Nlrp14
ENSMUSG00000016637.6	1159.6	-0.125985	0.112054	-1.12432	0.260877	0.425552	Ift27
ENSMUSG00000016664.14	3609.9	-0.175369	0.229441	-0.764334	0.444668	0.610559	Pacsin2
ENSMUSG00000016756.17	148.028	-1.63541	0.223728	-7.30983	2.67489e-13	1.17976e-11	Cmah
ENSMUSG00000016757.10	3549.74	0.298634	0.111633	2.67515	0.00746953	0.0282978	Ttll12
ENSMUSG00000016758.3	0	NA	NA	NA	NA	NA	Bik
ENSMUSG00000016763.14	416.79	-1.44484	0.226313	-6.38426	1.7223e-10	4.50054e-09	Scube1
ENSMUSG00000016831.11	4469.87	0.131457	0.100259	1.31118	0.189799	0.341	Tox4
ENSMUSG00000016833.14	682.617	0.202489	0.13595	1.48944	0.136373	0.268044	Mrps18c
ENSMUSG00000016918.15	11476.3	0.184455	0.150523	1.22543	0.220414	0.378524	Sulf1
ENSMUSG00000016921.14	7439.74	0.0417118	0.0831355	0.501733	0.615855	0.751665	Srsf6
ENSMUSG00000016933.17	6730.92	0.0221967	0.10284	0.215837	0.829114	0.897954	Plcg1
ENSMUSG00000016940.18	1203.07	-0.423125	0.106714	-3.96504	7.33835e-05	0.000555807	Kctd2
ENSMUSG00000016942.5	4.52833	-5.67202	1.72103	-3.29571	0.00098172	NA	Tmprss6
ENSMUSG00000016946.5	2975.44	0.224147	0.110223	2.03358	0.0419939	0.110403	Kctd5
ENSMUSG00000016982.6	9.80503	0.0908423	0.877612	0.103511	0.917558	NA	Pom121l2
ENSMUSG00000016984.7	538.235	0.435358	0.136333	3.19335	0.00140633	0.00713034	Etaa1
ENSMUSG00000016995.17	179.073	-0.430524	0.219642	-1.96012	0.0499821	0.126949	Matn4
ENSMUSG00000016998.2	0	NA	NA	NA	NA	NA	Svs4
ENSMUSG00000017000.2	0	NA	NA	NA	NA	NA	Svs6
ENSMUSG00000017002.14	350.995	0.944714	0.220298	4.28835	1.80009e-05	0.000163297	Slpi
ENSMUSG00000017003.7	0	NA	NA	NA	NA	NA	Svs3a
ENSMUSG00000017004.7	0	NA	NA	NA	NA	NA	Svs5
ENSMUSG00000017007.9	0	NA	NA	NA	NA	NA	Rbpjl
ENSMUSG00000017009.3	34263.5	0.216159	0.123102	1.75593	0.0791008	0.179189	Sdc4
ENSMUSG00000017049.4	0	NA	NA	NA	NA	NA	Ccdc70
ENSMUSG00000017057.9	6235.26	-0.186986	0.143577	-1.30234	0.192799	0.345016	Il13ra1
ENSMUSG00000017064.4	0	NA	NA	NA	NA	NA	Prl5a1
ENSMUSG00000017119.19	10574	-0.0056149	0.0938406	-0.0598344	0.952288	0.972572	Nbr1
ENSMUSG00000017132.17	785.65	0.473897	0.14059	3.37078	0.000749568	0.0041728	Cyth1
ENSMUSG00000017144.8	8414.53	0.352929	0.105261	3.35288	0.000799762	0.0044031	Rnd3
ENSMUSG00000017146.12	532.762	0.980872	0.158938	6.17141	6.76835e-10	1.56841e-08	Brca1
ENSMUSG00000017165.1	0	NA	NA	NA	NA	NA	Gast
ENSMUSG00000017167.6	937.128	-0.241891	0.149636	-1.61653	0.10598	0.223169	Cntnap1
ENSMUSG00000017176.17	1132.7	0.0810959	0.124562	0.651049	0.515015	0.671008	Nt5c3b
ENSMUSG00000017188.3	1566.34	-0.0673811	0.104342	-0.645772	0.518427	0.673933	Coa3
ENSMUSG00000017195.15	1.05882	-3.59182	3.9237	-0.915417	0.359973	NA	Zpbp2
ENSMUSG00000017204.4	0.339778	1.91417	4.02959	0.475027	0.634768	NA	Gsdma
ENSMUSG00000017210.14	2901.95	0.0354127	0.095688	0.370085	0.711319	0.820231	Med24
ENSMUSG00000017211.14	0	NA	NA	NA	NA	NA	Gsdma2
ENSMUSG00000017221.14	5890.47	0.233737	0.102367	2.28333	0.0224112	0.0682856	Psmd3
ENSMUSG00000017264.16	2731.02	0.143482	0.0997419	1.43853	0.150283	0.287389	Exosc10
ENSMUSG00000017286.15	2089.17	-0.0850422	0.0956858	-0.888765	0.37413	0.54373	Glod4
ENSMUSG00000017288.15	2623.01	0.0480204	0.101927	0.471126	0.637551	0.767813	Vps53
ENSMUSG00000017291.13	13328.7	0.221029	0.113924	1.94014	0.0523624	0.131636	Taok1
ENSMUSG00000017299.13	1135.8	0.0282109	0.111736	0.252478	0.800672	0.881029	Dnttip1
ENSMUSG00000017300.9	1.28096	-1.42364	3.14916	-0.45207	0.651219	NA	Tnnc2
ENSMUSG00000017307.15	356.452	0.216665	0.165799	1.30679	0.191282	0.342955	Acot8
ENSMUSG00000017309.11	0	NA	NA	NA	NA	NA	Cd300lg
ENSMUSG00000017310.7	0	NA	NA	NA	NA	NA	Spint4
ENSMUSG00000017311.15	0	NA	NA	NA	NA	NA	Pyy
ENSMUSG00000017314.12	666.679	0.584992	0.150065	3.89825	9.68899e-05	0.000710585	Mpp2
ENSMUSG00000017316.13	0	NA	NA	NA	NA	NA	Ppy
ENSMUSG00000017344.4	0.972292	-3.44715	3.30474	-1.04309	0.296905	NA	Vtn
ENSMUSG00000017376.15	1606.96	0.722396	0.145757	4.95617	7.18981e-07	9.16874e-06	Nlk
ENSMUSG00000017386.10	2529.87	0.845357	0.109499	7.72022	1.16133e-14	6.62206e-13	Traf4
ENSMUSG00000017390.15	536.548	-0.5221	0.152188	-3.43062	0.000602201	0.00344816	Aldoc
ENSMUSG00000017400.10	185.085	-0.555314	0.216925	-2.55994	0.010469	0.0371111	Stac2
ENSMUSG00000017404.12	21792	-0.0151138	0.0987892	-0.152991	0.878406	0.929381	Rpl19
ENSMUSG00000017405.14	685.483	-0.568712	0.157313	-3.61516	0.000300162	0.00188825	Nek8
ENSMUSG00000017412.15	74.5941	-0.672982	0.407669	-1.6508	0.0987786	0.211776	Cacnb4
ENSMUSG00000017417.14	7.30801	-1.30673	0.949566	-1.37613	0.16878	NA	Plxdc1
ENSMUSG00000017418.13	1852.18	0.578373	0.140022	4.13058	3.61854e-05	0.000299656	Arl5b
ENSMUSG00000017421.18	6461.15	0.184882	0.090245	2.04867	0.0404946	0.107452	Zfp207
ENSMUSG00000017428.16	4588.72	0.129292	0.0841159	1.53707	0.124277	0.250433	Psmd11
ENSMUSG00000017446.14	3381.03	-0.778478	0.100829	-7.7208	1.15598e-14	6.61517e-13	C1qtnf1
ENSMUSG00000017453.4	3.02141	-1.26775	2.59056	-0.489373	0.624578	NA	Pipox
ENSMUSG00000017466.9	91324.5	-1.26849	0.126847	-10.0002	1.52154e-23	2.53051e-21	Timp2
ENSMUSG00000017478.15	4135.25	0.216373	0.0925266	2.33849	0.0193616	0.0609719	Zc3h18
ENSMUSG00000017485.11	13552.2	0.262864	0.13605	1.93211	0.0533457	0.133582	Top2b
ENSMUSG00000017491.9	551.158	0.102008	0.149094	0.684183	0.493859	0.653323	Rarb
ENSMUSG00000017493.12	51851.7	-1.48729	0.18967	-7.84145	4.45377e-15	2.73496e-13	Igfbp4
ENSMUSG00000017499.15	238.131	1.49579	0.187104	7.9944	1.3021e-15	8.735e-14	Cdc6
ENSMUSG00000017548.15	2726.73	0.21849	0.227698	0.95956	0.337277	0.508111	Suz12
ENSMUSG00000017550.14	451.668	0.809625	0.177486	4.56162	5.0761e-06	5.24564e-05	Atad5
ENSMUSG00000017561.16	1265.19	0.230855	0.136036	1.69702	0.0896935	0.196656	Crlf3
ENSMUSG00000017588.2	0	NA	NA	NA	NA	NA	Krt27
ENSMUSG00000017607.9	28.3265	-0.0348951	0.556469	-0.0627082	0.949999	0.971639	Tns4
ENSMUSG00000017615.12	7749	0.577686	0.497816	1.16044	0.24587	0.408785	Tnfaip1
ENSMUSG00000017631.18	3166.75	0.217562	0.0944216	2.30416	0.0212137	0.0654237	Abr
ENSMUSG00000017639.13	58.5685	0.0316731	0.452248	0.0700349	0.944166	0.967744	Rab11fip4
ENSMUSG00000017652.16	5.88727	2.30272	1.9047	1.20897	0.226676	NA	Cd40
ENSMUSG00000017664.16	1345.32	0.369531	0.151431	2.44026	0.0146767	0.0486461	Slc35c2
ENSMUSG00000017667.9	1937.53	0.170866	0.111907	1.52685	0.126798	0.254009	Zfp334
ENSMUSG00000017670.16	7270.33	-0.0672836	0.0813784	-0.8268	0.408351	0.576763	Elmo2
ENSMUSG00000017677.11	6750.62	0.0577082	0.10473	0.55102	0.58162	0.724493	Wsb1
ENSMUSG00000017679.16	554.789	-0.0728318	0.199801	-0.364521	0.715469	0.823264	Ttpal
ENSMUSG00000017686.16	2626.58	0.202582	0.118449	1.71028	0.0872134	0.192593	Rhot1
ENSMUSG00000017688.14	0	NA	NA	NA	NA	NA	Hnf4g
ENSMUSG00000017692.8	204.721	-0.995937	0.29023	-3.43155	0.000600149	0.0034381	Rhbdl3
ENSMUSG00000017697.3	495.863	-0.151281	0.176241	-0.858374	0.390686	0.560061	Ada
ENSMUSG00000017707.9	28583.3	-0.215775	0.0958273	-2.2517	0.0243411	0.0726276	Serinc3
ENSMUSG00000017713.9	272.377	-1.20943	0.180973	-6.68295	2.34177e-11	7.30249e-10	Tha1
ENSMUSG00000017715.11	3095.85	0.250135	0.122933	2.03474	0.0418774	0.110114	Pgs1
ENSMUSG00000017716.15	622.898	1.17461	0.150116	7.82466	5.09042e-15	3.09025e-13	Birc5
ENSMUSG00000017718.15	124.557	-0.0635943	0.236134	-0.269315	0.787687	0.872173	Afmid
ENSMUSG00000017720.2	0	NA	NA	NA	NA	NA	Trp53tg5
ENSMUSG00000017721.15	4291.22	0.323041	0.121091	2.66775	0.007636	0.0288082	Pigt
ENSMUSG00000017723.11	2.16691	4.51429	2.62162	1.72194	0.0850795	NA	Wfdc2
ENSMUSG00000017724.14	450.032	1.97232	0.224506	8.78516	1.56148e-18	1.54848e-16	Etv4
ENSMUSG00000017733.4	0	NA	NA	NA	NA	NA	Eppin
ENSMUSG00000017734.15	583.051	0.513269	0.164679	3.11678	0.00182838	0.00885946	Dbndd2
ENSMUSG00000017737.2	6.88059	-0.172259	0.969546	-0.17767	0.858982	NA	Mmp9
ENSMUSG00000017740.17	42.1799	-2.00856	0.427612	-4.69715	2.63815e-06	2.96625e-05	Slc12a5
ENSMUSG00000017747.13	1484.67	0.0662567	0.0980385	0.675823	0.499153	0.657299	Ghdc
ENSMUSG00000017754.13	2179.4	-0.679517	0.13976	-4.86203	1.1619e-06	1.41072e-05	Pltp
ENSMUSG00000017756.9	905.329	0.160861	0.115821	1.38888	0.16487	0.308198	Slc12a7
ENSMUSG00000017760.15	15552.8	-0.140435	0.0958556	-1.46507	0.142901	0.277359	Ctsa
ENSMUSG00000017764.2	594.67	0.270435	0.147369	1.83509	0.0664919	0.157482	Zswim1
ENSMUSG00000017765.17	9079.3	0.319392	0.100297	3.18445	0.00145028	0.00732293	Slc12a4
ENSMUSG00000017767.3	1.45206	0.503572	2.61567	0.192521	0.847334	NA	Spata25
ENSMUSG00000017774.19	35780.9	0.326355	0.107811	3.0271	0.00246909	0.0113443	Myo1c
ENSMUSG00000017776.15	5595.31	1.35093	0.639188	2.11352	0.0345566	0.0954221	Crk
ENSMUSG00000017778.14	2861.11	0.0834033	0.128462	0.649245	0.51618	0.671923	Cox7c
ENSMUSG00000017781.17	7829.02	0.529654	0.146685	3.61083	0.000305214	0.00191526	Pitpna
ENSMUSG00000017801.15	971.841	-0.256033	0.179415	-1.42705	0.153566	0.291985	Mlx
ENSMUSG00000017802.14	2741.29	-0.0492454	0.455362	-0.108146	0.91388	0.950245	Retreg3
ENSMUSG00000017817.11	3188.11	0.0245842	0.161893	0.151855	0.879301	0.929669	Jph2
ENSMUSG00000017830.15	803.81	0.807527	0.129657	6.22819	4.71843e-10	1.12272e-08	Dhx58
ENSMUSG00000017831.7	4989.44	0.222617	0.0956859	2.32654	0.0199899	0.0625189	Rab5a
ENSMUSG00000017832.2	0	NA	NA	NA	NA	NA	Hspb9
ENSMUSG00000017837.12	1079.45	-0.0751853	0.592732	-0.126845	0.899063	0.941383	Nkiras2
ENSMUSG00000017843.14	7658.69	-0.116743	0.107628	-1.08468	0.278062	0.444778	Ppp2r5c
ENSMUSG00000017858.12	1739.48	-0.210254	0.101574	-2.06996	0.0384566	0.103471	Ift52
ENSMUSG00000017861.11	193.339	1.07419	0.291195	3.6889	0.000225225	0.00146654	Mybl2
ENSMUSG00000017868.16	0	NA	NA	NA	NA	NA	Sgk2
ENSMUSG00000017897.18	243.79	-0.438043	0.258062	-1.69743	0.0896149	0.196564	Eya2
ENSMUSG00000017922.14	0	NA	NA	NA	NA	NA	Prl3c1
ENSMUSG00000017929.13	6264.1	-0.367535	0.0952853	-3.85721	0.000114689	0.000823345	B4galt5
ENSMUSG00000017943.15	7.67467	-0.215914	1.12617	-0.191724	0.847958	NA	Gdap1l1
ENSMUSG00000017950.16	0	NA	NA	NA	NA	NA	Hnf4a
ENSMUSG00000017969.13	8391.91	-1.46318	0.110251	-13.2714	3.39347e-40	3.01001e-37	Ptgis
ENSMUSG00000017978.18	1.20705	-0.0187125	3.24431	-0.00576778	0.995398	NA	Cadps2
ENSMUSG00000017999.16	1787.65	0.563659	0.108599	5.19026	2.10005e-07	3.0509e-06	Ddx27
ENSMUSG00000018001.18	12104.7	-0.389891	0.0974793	-3.99973	6.34138e-05	0.000488641	Cyth3
ENSMUSG00000018008.7	0	NA	NA	NA	NA	NA	Cyth4
ENSMUSG00000018012.11	517.155	-0.334284	0.170835	-1.95676	0.0503754	0.127625	Rac3
ENSMUSG00000018040.9	3306.69	0.0960435	0.101629	0.94504	0.344639	0.515312	Rrp7a
ENSMUSG00000018042.17	24117.5	-0.685039	0.103539	-6.61628	3.6836e-11	1.10136e-09	Cyb5r3
ENSMUSG00000018068.13	2203.88	0.308577	0.097449	3.16655	0.00154261	0.00772321	Ints2
ENSMUSG00000018076.12	13086.9	-0.336602	0.116331	-2.8935	0.00380974	0.0163029	Med13l
ENSMUSG00000018102.5	2447.4	0.230691	0.134336	1.71727	0.0859293	0.190469	Hist1h2bc
ENSMUSG00000018126.15	25.5641	-0.881614	0.538663	-1.63667	0.101699	0.216459	Baiap2l2
ENSMUSG00000018143.10	2943.46	0.0131542	0.154409	0.0851909	0.93211	0.960227	Mafk
ENSMUSG00000018160.15	3952.25	0.623057	0.160548	3.88082	0.000104105	0.000757307	Med1
ENSMUSG00000018166.8	36.1377	-0.353241	0.496885	-0.71091	0.47714	0.63884	Erbb3
ENSMUSG00000018167.10	910.901	0.29561	0.144515	2.04554	0.0408018	0.107962	Stard3
ENSMUSG00000018168.8	0	NA	NA	NA	NA	NA	Ikzf3
ENSMUSG00000018169.12	0	NA	NA	NA	NA	NA	Mfng
ENSMUSG00000018171.9	10860.4	-0.213444	0.0935343	-2.28199	0.0224902	0.0684582	Vmp1
ENSMUSG00000018189.12	755.268	0.516571	0.143514	3.59945	0.000318895	0.00198731	Uchl5
ENSMUSG00000018196.18	1001.59	-0.420024	0.148871	-2.82139	0.00478158	0.0196102	Glrx2
ENSMUSG00000018199.8	6677.9	0.0669048	0.110491	0.605524	0.544831	0.696013	Trove2
ENSMUSG00000018209.15	3352.43	1.10324	0.0874177	12.6204	1.63042e-36	1.08464e-33	Stk4
ENSMUSG00000018211.13	0	NA	NA	NA	NA	NA	Wfdc15b
ENSMUSG00000018217.12	19827.3	-0.66196	0.0978775	-6.76315	1.35025e-11	4.44496e-10	Pmp22
ENSMUSG00000018238.6	29.4309	-0.776238	0.574422	-1.35134	0.176587	0.323956	Gdf9
ENSMUSG00000018239.9	430.301	0.393246	0.152298	2.58209	0.0098204	0.0351789	Zcchc10
ENSMUSG00000018259.13	41.0249	-0.909973	0.482108	-1.88749	0.0590949	0.144135	Prl8a2
ENSMUSG00000018263.11	1638.69	-0.37597	0.131385	-2.86159	0.00421516	0.0176731	Tbx5
ENSMUSG00000018286.6	3362.2	0.206927	0.0939792	2.20184	0.0276766	0.0802989	Psmb6
ENSMUSG00000018287.12	1525.16	-0.17561	0.11045	-1.58995	0.111847	0.231876	Spag7
ENSMUSG00000018293.4	21038.2	0.625878	0.120288	5.20317	1.95918e-07	2.86449e-06	Pfn1
ENSMUSG00000018322.10	1499.56	0.21487	0.0997857	2.15331	0.0312943	0.0884016	Tomm34
ENSMUSG00000018326.9	20839.8	0.271842	0.0834106	3.25908	0.00111775	0.00584922	Ywhab
ENSMUSG00000018334.17	3524.41	-0.378765	0.102231	-3.70497	0.000211414	0.00138907	Ksr1
ENSMUSG00000018339.11	37412.7	-0.647751	0.380124	-1.70405	0.0883716	0.194524	Gpx3
ENSMUSG00000018340.13	20284.8	0.455128	0.0899593	5.05926	4.20888e-07	5.7142e-06	Anxa6
ENSMUSG00000018341.12	0	NA	NA	NA	NA	NA	Il12rb2
ENSMUSG00000018347.16	634.672	0.0283881	0.135568	0.209401	0.834135	0.900808	Zkscan6
ENSMUSG00000018362.14	3709.82	0.771155	0.123164	6.26121	3.82013e-10	9.31177e-09	Kpna2
ENSMUSG00000018363.16	7205.03	0.283466	0.102344	2.76974	0.00561007	0.0223591	Smurf2
ENSMUSG00000018372.13	623.407	-0.038006	0.154365	-0.246209	0.80552	0.884081	Cep95
ENSMUSG00000018377.10	5111.33	0.488072	0.0833332	5.85687	4.71673e-09	9.40166e-08	Vezf1
ENSMUSG00000018378.13	1876.73	0.112648	0.239561	0.470224	0.638195	0.76801	Cuedc1
ENSMUSG00000018379.17	3993.22	0.220937	0.16078	1.37416	0.169391	0.314696	Srsf1
ENSMUSG00000018381.15	15.5967	-0.220604	0.611821	-0.360569	0.718422	0.825559	Abi3
ENSMUSG00000018387.12	357.372	-0.0242266	0.208126	-0.116403	0.907333	0.946767	Shroom1
ENSMUSG00000018395.19	2061.16	-5.39761e-05	0.138781	-0.000388929	0.99969	0.999722	Kif3a
ENSMUSG00000018398.18	7983.01	-0.842493	0.206478	-4.08031	4.49754e-05	0.000363032	2021-09-08
ENSMUSG00000018401.17	5614.77	0.396628	0.0918483	4.31829	1.57242e-05	0.000144866	Mtmr4
ENSMUSG00000018405.7	430.101	-0.316196	0.179688	-1.75969	0.0784597	0.178166	Mrm1
ENSMUSG00000018411.17	14.5193	-0.217164	0.941865	-0.230568	0.817651	0.891343	Mapt
ENSMUSG00000018412.16	4674.59	0.058713	0.108602	0.540627	0.588765	0.730997	Kansl1
ENSMUSG00000018415.14	1926.01	0.100821	0.107729	0.935876	0.349337	0.519757	Gid4
ENSMUSG00000018417.14	4076.37	0.330017	0.126172	2.61562	0.00890644	0.0326801	Myo1b
ENSMUSG00000018425.18	5317.43	0.231178	0.0908118	2.54568	0.0109065	0.0383386	Dhx40
ENSMUSG00000018427.7	1613.4	-0.170747	0.111409	-1.53262	0.125369	0.25182	Ypel2
ENSMUSG00000018428.15	2583.29	-0.0443072	0.103812	-0.426801	0.669524	0.789975	Akap1
ENSMUSG00000018433.14	2109.55	0.413084	0.114991	3.59233	0.000327734	0.00203524	Nol11
ENSMUSG00000018442.13	2825.57	-0.18492	0.111341	-1.66084	0.0967455	0.208557	Derl2
ENSMUSG00000018446.8	3617.34	0.265766	0.0975406	2.72467	0.00643663	0.0250213	C1qbp
ENSMUSG00000018449.12	669.73	-0.713872	0.13888	-5.14021	2.74425e-07	3.88428e-06	Rpain
ENSMUSG00000018451.6	105.916	-0.406454	0.317481	-1.28025	0.200458	0.35404	6330403K07Rik
ENSMUSG00000018459.15	0.618814	2.69551	3.97889	0.677454	0.498118	NA	Slc13a3
ENSMUSG00000018470.8	45.0802	0.313796	0.427658	0.733754	0.463099	0.627553	Kcnab3
ENSMUSG00000018474.17	14563.4	0.432274	0.0829163	5.21338	1.85435e-07	2.7162e-06	Chd3
ENSMUSG00000018476.7	4070.09	0.497424	0.102891	4.8345	1.33484e-06	1.60482e-05	Kdm6b
ENSMUSG00000018479.12	1.86873	-1.55263	2.88603	-0.537982	0.590589	NA	1700125H20Rik
ENSMUSG00000018481.9	5408.46	0.189953	0.106219	1.78831	0.073726	0.170078	Appbp2
ENSMUSG00000018486.2	0	NA	NA	NA	NA	NA	Wnt9b
ENSMUSG00000018500.2	814.509	-0.684838	0.167254	-4.09461	4.22878e-05	0.000344122	Adora2b
ENSMUSG00000018501.17	9358.3	0.255688	0.114326	2.23649	0.0253199	0.0748626	Ncor1
ENSMUSG00000018507.16	590.954	0.47499	0.143968	3.29929	0.00096931	0.00516901	Trpv2
ENSMUSG00000018509.8	108.745	0.412925	0.267694	1.54252	0.122946	0.248444	Cenpv
ENSMUSG00000018537.16	1337.65	-0.00937723	0.205867	-0.0455499	0.963669	0.979185	Pcgf2
ENSMUSG00000018541.10	1408.38	-0.274037	0.117826	-2.32578	0.0200302	0.0626327	Cwc25
ENSMUSG00000018543.8	1.71091	4.18764	2.746	1.525	0.12726	NA	1700001P01Rik
ENSMUSG00000018547.8	6954.86	0.198541	0.081573	2.4339	0.014937	0.0493468	Pip4k2b
ENSMUSG00000018548.15	1122.72	-0.0538349	0.164853	-0.326562	0.743999	0.843657	Trim37
ENSMUSG00000018554.13	1.721	-1.14402	2.46464	-0.464173	0.642524	NA	Ybx2
ENSMUSG00000018559.16	5271.14	0.255831	0.0852787	2.99994	0.00270036	0.0122483	Ctdnep1
ENSMUSG00000018565.17	1527.06	0.0443469	0.146632	0.302437	0.762319	0.85562	Elp5
ENSMUSG00000018566.14	13.0875	-1.63314	0.923932	-1.7676	0.0771279	0.176018	Slc2a4
ENSMUSG00000018567.14	16287.2	-0.023607	0.089534	-0.263665	0.792038	0.87513	Gabarap
ENSMUSG00000018569.12	0.339778	1.91417	4.02959	0.475027	0.634768	NA	Cldn7
ENSMUSG00000018570.17	87.3515	-0.741122	0.305536	-2.42564	0.0152813	0.0503159	2810408A11Rik
ENSMUSG00000018572.10	3500.75	0.42174	0.15668	2.69174	0.00710808	0.0271502	Phf23
ENSMUSG00000018574.14	4442.72	-0.1211	0.097612	-1.24063	0.214744	0.371462	Acadvl
ENSMUSG00000018581.15	0	NA	NA	NA	NA	NA	Dnah11
ENSMUSG00000018583.5	10083.5	0.189536	0.0926547	2.04562	0.040794	0.107959	G3bp1
ENSMUSG00000018585.9	1526.77	0.00595889	0.135208	0.0440721	0.964847	0.980008	Atox1
ENSMUSG00000018589.8	0	NA	NA	NA	NA	NA	Glra2
ENSMUSG00000018593.13	129240	0.36491	0.0913494	3.99466	6.47872e-05	0.000498262	Sparc
ENSMUSG00000018595.6	0	NA	NA	NA	NA	NA	Glra4
ENSMUSG00000018599.5	609.21	0.143395	0.174671	0.820942	0.41168	0.58013	Mief2
ENSMUSG00000018604.18	2110.12	-0.000868324	0.184004	-0.00471904	0.996235	0.997804	Tbx3
ENSMUSG00000018620.3	0	NA	NA	NA	NA	NA	Mmp20
ENSMUSG00000018623.9	0	NA	NA	NA	NA	NA	Mmp7
ENSMUSG00000018634.10	0	NA	NA	NA	NA	NA	Crhr1
ENSMUSG00000018648.15	409.507	-0.158885	0.168555	-0.942628	0.345871	0.516381	Dusp14
ENSMUSG00000018651.14	924.362	-0.0124603	0.118423	-0.105219	0.916202	0.951358	Tada2a
ENSMUSG00000018654.17	0.588236	-2.75944	3.98305	-0.692797	0.488437	NA	Ikzf1
ENSMUSG00000018656.5	0	NA	NA	NA	NA	NA	Tcaf3
ENSMUSG00000018659.12	606.9	-0.0441284	0.134853	-0.327233	0.743491	0.843321	Pnpo
ENSMUSG00000018661.17	1913.96	-0.302576	0.0973626	-3.10773	0.00188532	0.00908572	Cog1
ENSMUSG00000018666.13	2251.2	0.41461	0.0931139	4.45272	8.47888e-06	8.28481e-05	Cbx1
ENSMUSG00000018669.14	2377.46	-0.382691	0.144336	-2.6514	0.00801595	0.0300288	Cdk5rap3
ENSMUSG00000018672.15	2819.71	-0.0658975	0.124444	-0.529537	0.596433	0.736831	Copz2
ENSMUSG00000018677.9	2359.82	-0.461319	0.138075	-3.34107	0.000834565	0.00456637	Slc25a39
ENSMUSG00000018678.13	900.512	0.139749	0.133817	1.04433	0.296332	0.464621	Sp2
ENSMUSG00000018697.14	1213.01	0.137847	0.135429	1.01786	0.308745	0.478307	Aatf
ENSMUSG00000018698.15	0.339778	1.91417	4.02959	0.475027	0.634768	NA	Lhx1
ENSMUSG00000018707.13	48139	0.281462	0.09176	3.06737	0.00215951	0.0101259	Dync1h1
ENSMUSG00000018727.19	0.339778	1.91417	4.02959	0.475027	0.634768	NA	Cpsf4l
ENSMUSG00000018733.10	579.149	-0.202176	0.141916	-1.42462	0.154268	0.292923	Pex12
ENSMUSG00000018736.14	4575.33	0.254137	0.0955749	2.65904	0.00783644	0.02946	Ndel1
ENSMUSG00000018740.14	213.656	-1.00899	0.221049	-4.56453	5.00603e-06	5.19002e-05	Slc25a35
ENSMUSG00000018750.14	5999.61	-0.259632	0.10296	-2.52168	0.0116795	0.040591	Zbtb4
ENSMUSG00000018752.19	755.432	-0.00663419	0.129689	-0.0511548	0.959202	0.97638	Tnfsfm13
ENSMUSG00000018761.14	868.925	-0.0238517	0.178544	-0.13359	0.893727	0.938457	Mpdu1
ENSMUSG00000018765.5	4404.19	0.319236	0.0940111	3.39573	0.000684458	0.00385365	Fxr2
ENSMUSG00000018770.9	5412.22	0.185197	0.113143	1.63685	0.101662	0.216455	Atp5g3
ENSMUSG00000018774.13	94.4265	0.101979	0.350878	0.290639	0.771328	0.861793	Cd68
ENSMUSG00000018776.9	0.352941	-2.0439	4.03096	-0.50705	0.61212	NA	Slc35g3
[truncated: 50,639 more rows]
