# Supplementary material for: Distinct roles of KLF4 in mesenchymal cell subtypes during lung fibrogenesis
Source: Nat Commun. 2021 Dec 10;12:7179. doi: 10.1038/s41467-021-27499-8 (PMC8664937; doi:10.1038/s41467-021-27499-8)
Supplement: Supplementary file 4 — Supplementary Data 2 [file 41467_2021_27499_MOESM4_ESM.xlsx]

## Sheet: Sheet1
Supplementary Data 2. Bulk RNA-sequencing of PDGFR-beta+ lung cells treated with siKlf4 relative to Scr RNA treatment.
DESeq2 was used with two-sided Wald test for p-value and Benjamini-Hochberg FDR for p-adj.
gene	baseMean	log2FoldChange	lfcSE	stat	pvalue	padj	Symbol
ENSMUSG00000000001.4	8496.62	-1.41433	0.0791575	-17.8673	2.12064e-71	4.27423e-69	Gnai3
ENSMUSG00000000003.15	0	NA	NA	NA	NA	NA	Pbsn
ENSMUSG00000000028.14	436.845	-0.0379241	0.16084	-0.235787	0.813598	0.916059	Cdc45
ENSMUSG00000000031.15	65.1469	-0.476358	0.370418	-1.286	0.198443	0.37917	H19
ENSMUSG00000000037.16	150.565	0.869423	0.250197	3.47496	0.000510938	0.00240142	Scml2
ENSMUSG00000000049.11	9.27223	-2.06666	1.08113	-1.91157	0.0559313	0.142366	Apoh
ENSMUSG00000000056.7	2106.59	0.217062	0.132304	1.64064	0.100873	0.228044	Narf
ENSMUSG00000000058.6	4326.01	-0.206592	0.132637	-1.55757	0.119335	0.258937	Cav2
ENSMUSG00000000078.7	16163.4	0.227289	0.069593	3.26597	0.0010909	0.00474781	Klf6
ENSMUSG00000000085.16	1829.38	0.402423	0.0827845	4.8611	1.16738e-06	9.10738e-06	Scmh1
ENSMUSG00000000088.7	3469.19	-0.0675483	0.109611	-0.616253	0.537728	0.740709	Cox5a
ENSMUSG00000000093.6	130.181	0.838657	0.220783	3.79855	0.000145543	0.000771179	Tbx2
ENSMUSG00000000094.12	357.612	0.12541	0.176783	0.709403	0.478075	0.692156	Tbx4
ENSMUSG00000000103.12	0	NA	NA	NA	NA	NA	Zfy2
ENSMUSG00000000120.6	0.487878	2.37016	3.99386	0.593452	0.552879	NA	Ngfr
ENSMUSG00000000125.5	4.14716	0.0790522	1.65754	0.0476924	0.961961	0.985021	Wnt3
ENSMUSG00000000126.11	390.565	-0.393185	0.165552	-2.37499	0.0175494	0.0540997	Wnt9a
ENSMUSG00000000127.14	2862.87	-0.729401	0.0806208	-9.0473	1.46541e-19	4.00289e-18	Fer
ENSMUSG00000000131.15	4349.23	-0.000684353	0.0955562	-0.00716179	0.994286	0.997473	Xpo6
ENSMUSG00000000134.17	3389.34	-0.158922	0.0783355	-2.02874	0.0424848	0.113482	Tfe3
ENSMUSG00000000142.15	39.8527	-1.29537	0.428909	-3.02016	0.0025264	0.0100321	Axin2
ENSMUSG00000000148.17	837.06	0.128602	0.145362	0.884705	0.376316	0.595179	Brat1
ENSMUSG00000000149.10	6584.59	0.15359	0.102674	1.49591	0.134677	0.283501	Gna12
ENSMUSG00000000154.16	226.781	-1.31307	0.202223	-6.49318	8.40422e-11	1.12781e-09	Slc22a18
ENSMUSG00000000157.15	0	NA	NA	NA	NA	NA	Itgb2l
ENSMUSG00000000159.15	0	NA	NA	NA	NA	NA	Igsf5
ENSMUSG00000000167.14	50.068	0.0743736	0.392285	0.189591	0.84963	0.934119	Pih1d2
ENSMUSG00000000168.9	4470.52	-0.273351	0.0715822	-3.81871	0.000134153	0.000715393	Dlat
ENSMUSG00000000171.5	3444.92	-0.152605	0.0940275	-1.62298	0.104593	0.234843	Sdhd
ENSMUSG00000000182.9	1.11341	3.56303	3.08985	1.15314	0.248852	NA	Fgf23
ENSMUSG00000000183.6	0	NA	NA	NA	NA	NA	Fgf6
ENSMUSG00000000184.12	86328	-0.529408	0.0696247	-7.60373	2.87707e-14	5.42982e-13	Ccnd2
ENSMUSG00000000194.13	6056.73	0.0416832	0.0746485	0.558394	0.576576	0.769806	Gpr107
ENSMUSG00000000197.7	6.1567	-0.618344	0.927293	-0.666827	0.504883	0.715486	Nalcn
ENSMUSG00000000202.9	0	NA	NA	NA	NA	NA	Btbd17
ENSMUSG00000000204.16	2.80101	4.89095	2.38066	2.05445	0.0399323	0.108026	Slfn4
ENSMUSG00000000214.11	0	NA	NA	NA	NA	NA	Th
ENSMUSG00000000215.11	0	NA	NA	NA	NA	NA	Ins2
ENSMUSG00000000216.8	0	NA	NA	NA	NA	NA	Scnn1g
ENSMUSG00000000223.13	154.168	0.592942	0.272458	2.17627	0.0295353	0.0841319	Drp2
ENSMUSG00000000244.17	8.71242	-0.997428	0.855926	-1.16532	0.243889	0.441387	Tspan32
ENSMUSG00000000247.11	16.4189	1.3708	0.749135	1.82984	0.0672734	0.165336	Lhx2
ENSMUSG00000000248.16	3.79982	-5.4167	2.26348	-2.39308	0.0167076	0.051846	Clec2g
ENSMUSG00000000253.13	347.302	-0.216299	0.138547	-1.5612	0.118478	0.257603	Gmpr
ENSMUSG00000000263.15	4.75153	1.43157	1.62201	0.882594	0.377456	0.596209	Glra1
ENSMUSG00000000266.11	1287.58	-0.268444	0.135338	-1.98351	0.0473107	0.124142	Mid2
ENSMUSG00000000275.16	3509.31	1.0091	0.392165	2.57316	0.0100774	0.0337211	Trim25
ENSMUSG00000000276.11	993.268	0.638363	0.210447	3.03337	0.00241837	0.00964375	Dgke
ENSMUSG00000000278.10	21972.6	-1.58411	0.109294	-14.494	1.32149e-47	1.37859e-45	Scpep1
ENSMUSG00000000282.12	2532.73	0.0913168	0.088417	1.0328	0.301699	0.513383	Mnt
ENSMUSG00000000290.13	47.9691	-2.86548	0.513035	-5.58535	2.33224e-08	2.32776e-07	Itgb2
ENSMUSG00000000295.13	460.311	-0.774487	0.16058	-4.82307	1.41366e-06	1.08897e-05	Hddc2
ENSMUSG00000000296.8	421.447	0.119934	0.132432	0.905623	0.365135	0.584217	Tpd52l1
ENSMUSG00000000301.16	90.1534	0.03691	0.278525	0.13252	0.894573	0.953727	Pemt
ENSMUSG00000000303.12	3.17384	-5.16099	1.84045	-2.80419	0.00504431	0.0185575	Cdh1
ENSMUSG00000000305.12	5.96654	0.0756222	0.896404	0.0843617	0.932769	0.972493	Cdh4
ENSMUSG00000000308.14	3.25726	-2.57391	1.68992	-1.5231	0.127734	0.272646	Ckmt1
ENSMUSG00000000317.11	3.72917	0.360624	1.32481	0.272208	0.785462	0.901127	Bcl6b
ENSMUSG00000000318.16	0	NA	NA	NA	NA	NA	Clec10a
ENSMUSG00000000320.10	6.56358	1.00471	1.52065	0.66071	0.508798	0.718792	Alox12
ENSMUSG00000000325.15	926.273	-0.561773	0.166502	-3.37398	0.000740903	0.00335686	Arvcf
ENSMUSG00000000326.12	3511.95	-0.334562	0.151441	-2.20919	0.0271616	0.0785123	Comt
ENSMUSG00000000339.14	2182.09	0.113801	0.107933	1.05437	0.291713	0.500864	Rtca
ENSMUSG00000000340.10	1009.02	-0.160966	0.135548	-1.18752	0.235023	0.429543	Dbt
ENSMUSG00000000346.8	6459.7	0.138731	0.0710214	1.95337	0.0507757	0.131697	Dazap2
ENSMUSG00000000355.13	1423.3	-0.336472	0.110231	-3.05242	0.00227002	0.00910816	Mcts1
ENSMUSG00000000359.3	88.3489	0.10647	0.287695	0.37008	0.711323	0.8585	Rem1
ENSMUSG00000000365.9	104.954	0.111768	0.325824	0.343032	0.731575	0.87051	Rnf17
ENSMUSG00000000374.8	3415.45	0.00240645	0.0770517	0.0312316	0.975085	0.99032	Trappc10
ENSMUSG00000000378.15	2959.98	0.880772	0.0855009	10.3013	6.94995e-25	2.69181e-23	Ccm2
ENSMUSG00000000381.10	0	NA	NA	NA	NA	NA	Wap
ENSMUSG00000000384.15	1001.52	0.0773494	0.0968347	0.798778	0.424419	0.641948	Tbrg4
ENSMUSG00000000385.7	0.502598	-2.50196	3.99635	-0.626063	0.531274	NA	Tmprss2
ENSMUSG00000000386.14	136.889	5.20056	0.412583	12.6049	1.98451e-36	1.31624e-34	Mx1
ENSMUSG00000000392.17	111.58	0.594317	0.292079	2.03478	0.0418731	0.11218	Fap
ENSMUSG00000000394.15	0	NA	NA	NA	NA	NA	Gcg
ENSMUSG00000000399.10	2899.48	-0.108231	0.0724038	-1.49483	0.13496	0.283954	Ndufa9
ENSMUSG00000000402.2	6.53453	0.474814	1.22815	0.38661	0.699045	0.852004	Egfl6
ENSMUSG00000000409.14	10.6019	3.30659	1.11968	2.95315	0.00314549	0.0122102	Lck
ENSMUSG00000000411.7	0	NA	NA	NA	NA	NA	Tssk3
ENSMUSG00000000416.16	185.878	3.803	0.368315	10.3254	5.4092e-25	2.10685e-23	Cttnbp2
ENSMUSG00000000420.15	5578.3	-0.422407	0.102859	-4.10666	4.01418e-05	0.000238303	Galnt1
ENSMUSG00000000435.1	0	NA	NA	NA	NA	NA	Myf5
ENSMUSG00000000439.9	900.2	-0.258391	0.116991	-2.20865	0.0271992	0.0785672	Mkrn2
ENSMUSG00000000440.12	426.463	0.24232	0.191622	1.26457	0.206025	0.389924	Pparg
ENSMUSG00000000441.17	3541.55	0.189337	0.0851058	2.22473	0.0260994	0.0758806	Raf1
ENSMUSG00000000486.13	99.4081	0.232547	0.270265	0.86044	0.389547	0.608198	2021-09-01
ENSMUSG00000000489.6	7.07732	-0.5044	0.9594	-0.525745	0.599065	0.785695	Pdgfb
ENSMUSG00000000530.16	5215.07	0.239543	0.0770789	3.10776	0.00188511	0.00771891	Acvrl1
ENSMUSG00000000531.4	675.628	-0.0745229	0.133133	-0.559765	0.57564	0.769348	Grasp
ENSMUSG00000000532.10	2287.62	1.07317	0.0793366	13.5267	1.08727e-41	8.68146e-40	Acvr1b
ENSMUSG00000000538.18	4080.4	-0.0990501	0.0856773	-1.15608	0.247647	0.446319	Tom1l2
ENSMUSG00000000544.14	0.5	2.4024	3.99196	0.601811	0.5473	NA	Gpa33
ENSMUSG00000000552.9	2533.77	0.403844	0.086416	4.67325	2.96464e-06	2.17784e-05	Zfp385a
ENSMUSG00000000555.7	19380.3	-0.125612	0.128994	-0.97378	0.330166	0.54732	Itga5
ENSMUSG00000000560.9	9.1535	2.83295	1.19058	2.37947	0.0173374	0.0535124	Gabra2
ENSMUSG00000000561.14	1322.36	-0.120674	0.124795	-0.96698	0.333554	0.551317	Wdr77
ENSMUSG00000000562.5	0	NA	NA	NA	NA	NA	Adora3
ENSMUSG00000000563.17	8305.82	-0.0127182	0.11239	-0.113161	0.909903	0.961061	Atp5f1
ENSMUSG00000000567.5	1507.78	0.357256	0.132644	2.69334	0.007074	0.0248951	Sox9
ENSMUSG00000000568.15	4482.82	0.572172	0.107371	5.32891	9.88023e-08	9.00411e-07	Hnrnpd
ENSMUSG00000000579.14	405.176	0.641092	0.189077	3.39064	0.000697298	0.00317942	Dynlt1c
ENSMUSG00000000581.8	1201.71	-0.823809	0.415312	-1.98359	0.0473014	0.124142	C1d
ENSMUSG00000000594.7	3028	-0.342828	0.10473	-3.27346	0.0010624	0.00463835	Gm2a
ENSMUSG00000000600.15	3044.07	0.24815	0.101376	2.44782	0.0143723	0.0455526	Krit1
ENSMUSG00000000605.9	3876.21	-0.357949	0.0883437	-4.05177	5.0831e-05	0.000294928	Clcn4
ENSMUSG00000000606.15	0	NA	NA	NA	NA	NA	Vmn2r88
ENSMUSG00000000617.14	0	NA	NA	NA	NA	NA	Grm6
ENSMUSG00000000627.15	120.049	-0.126508	0.265366	-0.476728	0.633556	0.809649	Sema4f
ENSMUSG00000000628.10	5127.29	-0.822374	0.069979	-11.7517	6.91961e-32	3.69283e-30	Hk2
ENSMUSG00000000631.20	5064.38	0.044835	0.087957	0.509738	0.610235	0.793863	Myo18a
ENSMUSG00000000632.13	0	NA	NA	NA	NA	NA	Sez6
ENSMUSG00000000673.8	0	NA	NA	NA	NA	NA	Haao
ENSMUSG00000000682.7	1.07365	-3.58877	3.13535	-1.14462	0.252368	NA	Cd52
ENSMUSG00000000686.11	31.7131	-0.305293	0.546103	-0.559039	0.576135	0.76959	Abhd15
ENSMUSG00000000690.5	952.681	0.658894	0.110198	5.97916	2.24285e-09	2.52777e-08	Hoxb6
ENSMUSG00000000693.10	5384.65	-0.265234	0.112523	-2.35715	0.0184156	0.0562714	Loxl3
ENSMUSG00000000701.8	0	NA	NA	NA	NA	NA	Tcl1b5
ENSMUSG00000000706.16	0.771517	3.03613	3.96188	0.766335	0.443477	NA	Btn1a1
ENSMUSG00000000708.14	4298.24	0.667454	0.139792	4.77461	1.80055e-06	1.36821e-05	Kat2b
ENSMUSG00000000711.3	7391.17	0.134124	0.080842	1.65909	0.0970974	0.221876	Rab5b
ENSMUSG00000000724.10	0	NA	NA	NA	NA	NA	Cryba1
ENSMUSG00000000730.13	68.6542	-0.161514	0.35218	-0.458611	0.646513	0.817943	Dnmt3l
ENSMUSG00000000731.15	0	NA	NA	NA	NA	NA	Aire
ENSMUSG00000000732.9	33.9191	-0.282762	0.480733	-0.58819	0.556405	0.755013	Icosl
ENSMUSG00000000738.18	2610.09	0.0658715	0.126787	0.519545	0.603381	0.788873	Spg7
ENSMUSG00000000739.14	4.89687	1.00622	1.30664	0.770082	0.441251	0.658167	Sult5a1
ENSMUSG00000000740.12	23906.7	0.0348347	0.0825512	0.421977	0.673042	0.836117	Rpl13
ENSMUSG00000000743.9	4289.74	-0.187975	0.118728	-1.58324	0.113366	0.249467	Chmp1a
ENSMUSG00000000751.13	8622.26	-0.14066	0.183142	-0.768036	0.442466	0.659363	Rpa1
ENSMUSG00000000753.15	20085.4	0.198467	0.159144	1.24709	0.212365	0.3984	Serpinf1
ENSMUSG00000000759.14	2266.51	0.244322	0.106807	2.28751	0.0221662	0.0658986	Tubgcp3
ENSMUSG00000000766.18	0	NA	NA	NA	NA	NA	Oprm1
ENSMUSG00000000776.12	1934.95	0.0330573	0.10757	0.30731	0.758608	0.885672	Polr3d
ENSMUSG00000000782.15	34.0864	-0.807593	0.407881	-1.97997	0.0477068	0.125016	Tcf7
ENSMUSG00000000787.12	21303.4	-0.273995	0.0630003	-4.3491	1.367e-05	8.82701e-05	Ddx3x
ENSMUSG00000000791.9	14.7976	-0.157341	0.803831	-0.195739	0.844815	0.9319	Il12rb1
ENSMUSG00000000792.2	11.7651	-0.783523	0.739143	-1.06004	0.289125	0.4978	Slc5a5
ENSMUSG00000000794.9	11.7952	0.452183	0.78796	0.573866	0.566059	0.761982	Kcnn3
ENSMUSG00000000804.14	8098.86	0.0164932	0.0839971	0.196354	0.844333	0.931588	Usp32
ENSMUSG00000000805.18	0	NA	NA	NA	NA	NA	Car4
ENSMUSG00000000811.13	382.247	-0.997139	0.142512	-6.99688	2.6172e-12	4.07905e-11	Txnrd3
ENSMUSG00000000817.10	0.990477	-0.048352	3.38552	-0.014282	0.988605	NA	Fasl
ENSMUSG00000000823.16	3389.15	0.310379	0.0875264	3.54612	0.000390952	0.00188313	Zfp512b
ENSMUSG00000000826.16	2359.13	-0.563621	0.0941029	-5.98941	2.10603e-09	2.38133e-08	Dnajc5
ENSMUSG00000000827.18	1555.66	0.0955609	0.19392	0.492785	0.622165	0.801674	Tpd52l2
ENSMUSG00000000838.17	7524.23	-0.60851	0.130737	-4.65445	3.24853e-06	2.36547e-05	Fmr1
ENSMUSG00000000861.15	3.07488	2.34333	1.63205	1.43582	0.151055	0.308529	Bcl11a
ENSMUSG00000000869.12	0	NA	NA	NA	NA	NA	Il4
ENSMUSG00000000876.11	670.842	-0.642015	0.128863	-4.98214	6.28837e-07	5.07371e-06	Pxmp4
ENSMUSG00000000881.12	2317.8	0.0349997	0.0997149	0.350998	0.72559	0.86729	Dlg3
ENSMUSG00000000884.16	128.869	-0.335742	0.229195	-1.46487	0.142955	0.295946	Gnb1l
ENSMUSG00000000889.8	0	NA	NA	NA	NA	NA	Dbh
ENSMUSG00000000901.16	1559.14	0.344251	0.0935676	3.67917	0.000233991	0.00118364	Mmp11
ENSMUSG00000000902.13	2428.47	-0.200647	0.102965	-1.94869	0.0513323	0.132809	Smarcb1
ENSMUSG00000000903.3	1.12982	3.5825	2.5164	1.42366	0.154545	NA	Vpreb3
ENSMUSG00000000915.15	449.949	-0.90744	0.190735	-4.75759	1.95914e-06	1.47683e-05	Hip1r
ENSMUSG00000000916.15	331.894	0.075714	0.199494	0.37953	0.704294	0.854938	Nsun5
ENSMUSG00000000934.8	606.722	0.145533	0.122133	1.1916	0.233419	0.42728	Top1mt
ENSMUSG00000000938.11	15.7262	0.673313	0.635586	1.05936	0.289437	0.498111	Hoxa10
ENSMUSG00000000942.10	715.896	0.631008	0.132749	4.75341	2.00012e-06	1.50662e-05	Hoxa4
ENSMUSG00000000948.16	131.091	-0.213803	0.329784	-0.648311	0.516784	0.725158	Gm38393
ENSMUSG00000000957.10	24604.8	-0.449084	0.0848696	-5.29146	1.21345e-07	1.09101e-06	Mmp14
ENSMUSG00000000958.9	138.747	-1.01131	0.262095	-3.85856	0.000114059	0.000617436	Slc7a7
ENSMUSG00000000959.6	1444.29	0.227413	0.108196	2.10186	0.0355655	0.098288	Oxa1l
ENSMUSG00000000976.13	1802.91	-0.0505481	0.092098	-0.548851	0.583107	0.774145	Heatr6
ENSMUSG00000000982.5	0	NA	NA	NA	NA	NA	Ccl3
ENSMUSG00000000983.13	0.487878	2.37016	3.99386	0.593452	0.552879	NA	Wfdc18
ENSMUSG00000001014.6	4.17683	-0.657133	1.68127	-0.390855	0.695904	0.849922	Icam4
ENSMUSG00000001016.12	3084.45	0.124992	0.0881516	1.41792	0.156213	0.316574	Ilf2
ENSMUSG00000001017.15	1996.12	-0.0929238	0.102972	-0.902419	0.366834	0.586257	Chtop
ENSMUSG00000001018.15	2198.45	0.12561	0.180056	0.697618	0.485416	0.698973	Snapin
ENSMUSG00000001020.8	41553.7	-1.77301	0.0778357	-22.7788	7.4331e-115	3.67877e-112	S100a4
ENSMUSG00000001021.12	68.5729	-0.11807	0.45501	-0.259489	0.795258	0.905067	S100a3
ENSMUSG00000001023.10	7.9819	-1.93117	1.40661	-1.37292	0.169777	0.337053	S100a5
ENSMUSG00000001025.8	36700	-0.657767	0.12094	-5.43876	5.36513e-08	5.06964e-07	S100a6
ENSMUSG00000001027.7	1.79697	4.25116	2.74358	1.5495	0.121263	0.262067	Scn4a
ENSMUSG00000001029.15	0	NA	NA	NA	NA	NA	Icam2
ENSMUSG00000001034.17	1283.45	0.116646	0.111276	1.04826	0.29452	0.50461	Mapk7
ENSMUSG00000001036.17	2780.82	0.346985	0.172855	2.00738	0.0447089	0.118265	Epn2
ENSMUSG00000001039.12	311.48	0.191633	0.16848	1.13742	0.255361	0.456496	B9d1
ENSMUSG00000001052.15	6103.92	0.278132	0.0832904	3.33931	0.000839883	0.00374725	Sec24b
ENSMUSG00000001053.15	47.0089	0.26125	0.345984	0.755094	0.450192	0.667047	N4bp3
ENSMUSG00000001054.9	951.544	0.0786982	0.100989	0.779278	0.435816	0.653063	Rmnd5b
ENSMUSG00000001056.3	1446.1	-0.41008	0.131922	-3.1085	0.00188039	0.00770415	Nhp2
ENSMUSG00000001062.18	564.345	0.161994	0.168639	0.960596	0.336755	0.554756	Vps9d1
ENSMUSG00000001065.15	456.477	0.249607	0.125316	1.99181	0.0463914	0.122135	Zfp276
ENSMUSG00000001076.6	0	NA	NA	NA	NA	NA	C1ql4
ENSMUSG00000001082.12	965.879	0.504664	0.151578	3.3294	0.000870328	0.00387144	Mfsd10
ENSMUSG00000001089.14	6431.85	0.214077	0.0788707	2.71427	0.00664212	0.0235629	Luzp1
ENSMUSG00000001095.5	0	NA	NA	NA	NA	NA	Slc13a2
ENSMUSG00000001098.15	19236.9	-0.555455	0.0915128	-6.0697	1.28149e-09	1.48541e-08	Kctd10
ENSMUSG00000001100.10	3348.65	-0.0979885	0.0764791	-1.28124	0.200108	0.381543	Poldip2
ENSMUSG00000001103.7	0	NA	NA	NA	NA	NA	Sebox
ENSMUSG00000001105.15	1378.55	0.00871309	0.0968431	0.0899712	0.92831	0.970525	Ift20
ENSMUSG00000001119.7	12604.6	-1.15383	0.123216	-9.3643	7.65532e-21	2.28998e-19	Col6a1
ENSMUSG00000001120.15	958.27	0.713588	0.174764	4.08314	4.44307e-05	0.000261372	Pcbp3
ENSMUSG00000001123.15	11065.3	1.38596	0.0752756	18.4118	1.05702e-75	2.41141e-73	Lgals9
ENSMUSG00000001127.12	2077.44	-0.470043	0.102716	-4.57615	4.73602e-06	3.34991e-05	Araf
ENSMUSG00000001128.7	106.85	-0.381844	0.225652	-1.69219	0.0906106	0.210176	Cfp
ENSMUSG00000001131.11	19874.1	-0.759927	0.093782	-8.10313	5.35644e-16	1.16075e-14	Timp1
ENSMUSG00000001134.9	305.885	-0.197961	0.158126	-1.25192	0.210599	0.396233	Uxt
ENSMUSG00000001138.13	604.929	-0.261798	0.132505	-1.97576	0.0481816	0.126071	Cnnm3
ENSMUSG00000001143.13	940.059	-0.430312	0.111149	-3.87149	0.000108171	0.000588941	Lman2l
ENSMUSG00000001150.7	3866.28	0.0658263	0.0781697	0.842095	0.399735	0.617887	Mcm3ap
ENSMUSG00000001151.10	1762.4	-0.108861	0.0920283	-1.18291	0.236846	0.43218	Pcnt
ENSMUSG00000001155.13	0	NA	NA	NA	NA	NA	Ftcd
ENSMUSG00000001156.9	543.698	0.607497	0.137763	4.40972	1.03506e-05	6.84107e-05	Mxd1
ENSMUSG00000001157.13	1593.38	0.191338	0.100261	1.9084	0.0563393	0.143264	Gmcl1
ENSMUSG00000001158.13	1699.86	0.0785443	0.127031	0.618307	0.536373	0.740012	Snrnp27
ENSMUSG00000001166.17	310.583	2.03342	0.192505	10.5629	4.42569e-26	1.83755e-24	Oas1c
ENSMUSG00000001168.16	0	NA	NA	NA	NA	NA	Oas1h
ENSMUSG00000001173.15	3558.93	-0.311	0.0851089	-3.65415	0.00025804	0.00129269	Ocrl
ENSMUSG00000001175.14	11350.2	-0.741603	0.732835	-1.01197	0.311555	0.525161	Calm1
ENSMUSG00000001211.15	4792.3	-0.406869	0.0722032	-5.63506	1.75002e-08	1.77135e-07	Agpat3
ENSMUSG00000001225.12	0	NA	NA	NA	NA	NA	Slc26a3
ENSMUSG00000001227.11	221.647	-0.786604	0.209087	-3.76208	0.000168506	0.000879824	Sema6b
ENSMUSG00000001228.14	2235.06	0.122168	0.145583	0.839168	0.401375	0.61965	Uhrf1
ENSMUSG00000001229.8	4842.46	0.120086	0.0974128	1.23275	0.217668	0.405454	Dpp9
ENSMUSG00000001240.13	53.5326	-1.38818	0.89422	-1.55239	0.120568	0.260947	Ramp2
ENSMUSG00000001247.16	4.34286	-1.21643	1.28179	-0.949012	0.342614	0.560589	Lsr
ENSMUSG00000001248.15	2185.67	-0.0454233	0.0938474	-0.484012	0.628377	0.806349	Gramd1a
ENSMUSG00000001249.14	12.9708	-1.30872	0.699156	-1.87186	0.0612262	0.153305	Hpn
ENSMUSG00000001260.10	1.34257	0.459777	3.13308	0.146749	0.88333	NA	Gabrg1
ENSMUSG00000001270.9	830.407	-1.7324	0.116958	-14.8122	1.22134e-49	1.37799e-47	Ckb
ENSMUSG00000001280.12	5795.85	0.260486	0.0700211	3.7201	0.000199141	0.00102255	Sp1
ENSMUSG00000001281.9	10.7171	-2.3334	0.769144	-3.03377	0.00241521	0.00963484	Itgb7
ENSMUSG00000001285.12	698.806	-0.310764	0.123484	-2.51664	0.0118478	0.038667	Myg1
ENSMUSG00000001288.14	5464.31	-0.110172	0.0970953	-1.13468	0.256508	0.457759	Rarg
ENSMUSG00000001289.12	2236.08	0.0905247	0.0785071	1.15308	0.248879	0.447918	Pfdn5
ENSMUSG00000001300.16	8167.65	0.542992	0.0692232	7.84407	4.36165e-15	8.78253e-14	Efnb2
ENSMUSG00000001305.5	989.629	0.44835	0.0994114	4.51004	6.48145e-06	4.45963e-05	Rrp15
ENSMUSG00000001313.12	517.209	0.564207	0.12581	4.48458	7.30576e-06	4.96457e-05	Rnd2
ENSMUSG00000001323.17	1228.85	-0.185031	0.111772	-1.65543	0.0978382	0.223151	Srr
ENSMUSG00000001333.9	377.638	-1.46698	0.160178	-9.15844	5.26508e-20	1.48509e-18	Sync
ENSMUSG00000001334.9	9.69406	0.379965	0.792796	0.479272	0.631745	0.808412	Fndc5
ENSMUSG00000001348.15	58.1199	-1.24627	0.307991	-4.04645	5.20008e-05	0.000300874	Acp5
ENSMUSG00000001349.5	4007.59	-0.517455	0.162913	-3.17626	0.00149187	0.00626314	Cnn1
ENSMUSG00000001366.14	819.725	-0.678293	0.147107	-4.61088	4.00975e-06	2.87041e-05	Fbxo9
ENSMUSG00000001376.17	3149.03	0.132013	0.0758642	1.74012	0.0818374	0.193678	Vps50
ENSMUSG00000001380.6	4691.75	-0.427632	0.0854744	-5.00304	5.64345e-07	4.58903e-06	Hars
ENSMUSG00000001383.8	2839.86	0.0958991	0.0944786	1.01504	0.310089	0.523593	Zmat2
ENSMUSG00000001403.13	1168.23	-0.819973	0.139765	-5.8668	4.44277e-09	4.85687e-08	Ube2c
ENSMUSG00000001415.10	4422.65	0.166196	0.105306	1.57822	0.114515	0.251383	Smg5
ENSMUSG00000001416.13	9675.47	-0.0303516	0.103804	-0.292393	0.769986	0.892281	Cct3
ENSMUSG00000001418.13	6272.51	-0.467723	0.122957	-3.80396	0.000142404	0.000755509	Glmp
ENSMUSG00000001419.17	3315.97	0.120962	0.0744393	1.62497	0.104169	0.233967	Mef2d
ENSMUSG00000001420.13	25.8848	-0.00347803	0.469447	-0.00740878	0.994089	0.99741	Tmem79
ENSMUSG00000001424.14	13712.3	0.0762997	0.0807773	0.944569	0.344879	0.563356	Snd1
ENSMUSG00000001435.15	1787	-0.0539677	0.127883	-0.422008	0.673019	0.836117	Col18a1
ENSMUSG00000001436.15	593.667	-0.317634	0.167257	-1.89908	0.0575543	0.145995	Slc19a1
ENSMUSG00000001440.5	41802.4	-0.00333612	0.077694	-0.0429392	0.96575	0.986371	Kpnb1
ENSMUSG00000001441.13	11565.8	-0.0635563	0.128183	-0.495824	0.620019	0.800634	Npepps
ENSMUSG00000001444.2	0.5	2.4024	3.99196	0.601811	0.5473	NA	Tbx21
ENSMUSG00000001445.10	2349.34	-0.115805	0.0850268	-1.36198	0.173204	0.342383	Mrpl10
ENSMUSG00000001467.5	7897.64	-0.628963	0.0936223	-6.71809	1.84122e-11	2.63249e-10	Cyp51
ENSMUSG00000001472.17	10463	-0.149177	0.0722369	-2.06511	0.0389124	0.10575	Tcf25
ENSMUSG00000001473.6	9366.78	-0.311356	0.114724	-2.71395	0.00664856	0.0235808	Tubb6
ENSMUSG00000001482.15	2140.69	-0.35349	0.118001	-2.99565	0.0027386	0.0107943	Def8
ENSMUSG00000001493.9	10.4495	2.49389	0.938513	2.65727	0.00787753	0.0273337	Meox1
ENSMUSG00000001494.6	0	NA	NA	NA	NA	NA	Sost
ENSMUSG00000001496.15	0	NA	NA	NA	NA	NA	Nkx2-1
ENSMUSG00000001497.18	50.9432	0.838027	0.462627	1.81145	0.0700709	0.170776	Pax9
ENSMUSG00000001504.10	205.569	0.32122	0.19651	1.63462	0.102128	0.230254	Irx2
ENSMUSG00000001506.10	193129	-0.715649	0.129445	-5.52858	3.22824e-08	3.15232e-07	Col1a1
ENSMUSG00000001507.16	1040.81	0.245379	0.116724	2.10222	0.0355341	0.0982405	Itga3
ENSMUSG00000001508.15	0.333333	1.81555	4.03404	0.450057	0.652669	NA	Sgca
ENSMUSG00000001510.8	3.29341	-0.348232	2.14756	-0.162152	0.871186	0.943216	Dlx3
ENSMUSG00000001517.14	1153.87	-0.0864015	0.127908	-0.675495	0.499362	0.710489	Foxm1
ENSMUSG00000001518.12	456.292	-0.0891558	0.171611	-0.519522	0.603397	0.788873	Itfg2
ENSMUSG00000001520.12	32.7742	-0.740742	0.541607	-1.36768	0.171413	0.33962	Nrip2
ENSMUSG00000001521.12	6839.7	0.304428	0.0715954	4.25206	2.11816e-05	0.00013221	Tulp3
ENSMUSG00000001524.14	492.905	-0.322192	0.151503	-2.12664	0.0334504	0.0932998	Gtf2h4
ENSMUSG00000001525.10	45396.8	-0.353524	0.102727	-3.44139	0.000578732	0.0026842	Tubb5
ENSMUSG00000001542.7	3356.49	0.0153355	0.114004	0.134517	0.892994	0.953027	Ell2
ENSMUSG00000001552.14	2875.67	-0.203574	0.11933	-1.70597	0.0880139	0.205346	Jup
ENSMUSG00000001555.10	13563.4	-0.40124	0.0842673	-4.76152	1.92139e-06	1.45259e-05	Fkbp10
ENSMUSG00000001558.5	17.6462	0.944929	0.618493	1.52779	0.126564	0.270828	Klhl10
ENSMUSG00000001566.9	0	NA	NA	NA	NA	NA	Mnx1
ENSMUSG00000001569.10	3083.17	0.621041	0.0769897	8.06654	7.23163e-16	1.54931e-14	Nom1
ENSMUSG00000001576.14	15178.2	-0.152434	0.108292	-1.40762	0.159242	0.321408	Ergic1
ENSMUSG00000001583.13	0	NA	NA	NA	NA	NA	Tnk1
ENSMUSG00000001588.12	0.775764	0.55141	3.63152	0.15184	0.879313	NA	Acap1
ENSMUSG00000001604.14	505.329	0.396258	0.169064	2.34383	0.0190868	0.0580386	Tcea3
ENSMUSG00000001622.15	5.8446	1.33935	1.19466	1.12111	0.262239	0.465227	Csn3
ENSMUSG00000001627.12	3217.3	-0.205085	0.078304	-2.61909	0.00881648	0.0300888	Ifrd1
ENSMUSG00000001630.13	2059.66	-0.289577	0.0781965	-3.7032	0.000212896	0.00108619	Stk38l
ENSMUSG00000001632.16	1708.92	0.464838	0.099615	4.66634	3.06605e-06	2.24598e-05	Brpf1
ENSMUSG00000001642.18	5206.91	0.431003	0.101057	4.26495	1.99949e-05	0.000125406	Akr1b3
ENSMUSG00000001655.6	63.1146	0.216532	0.350323	0.618093	0.536514	0.740012	Hoxc13
ENSMUSG00000001656.3	0	NA	NA	NA	NA	NA	Hoxc11
ENSMUSG00000001657.7	1.57365	-1.10476	2.4631	-0.448522	0.653776	NA	Hoxc8
ENSMUSG00000001661.5	66.5224	0.262811	0.321152	0.818337	0.413165	0.631349	Hoxc6
ENSMUSG00000001663.10	616.953	0.445176	0.157473	2.827	0.0046986	0.017434	Gstt1
ENSMUSG00000001665.11	827.779	-0.175023	0.153559	-1.13978	0.254377	0.455004	Gstt3
ENSMUSG00000001666.8	640.753	-0.177333	0.10813	-1.64	0.101005	0.228193	Ddt
ENSMUSG00000001670.13	0.5	2.4024	3.99196	0.601811	0.5473	NA	Tat
ENSMUSG00000001672.14	0.951758	-3.41196	3.95471	-0.86276	0.388269	NA	Marveld3
ENSMUSG00000001674.11	2991.49	0.026548	0.0949375	0.279637	0.779756	0.897823	Ddx18
ENSMUSG00000001687.15	2670.32	0.147318	0.0892757	1.65015	0.0989126	0.224737	Ubl3
ENSMUSG00000001700.9	609.004	-0.0148142	0.144251	-0.102697	0.918203	0.965062	Gramd3
ENSMUSG00000001707.8	1440.05	-0.220301	0.100083	-2.20119	0.0277227	0.0797454	Eef1e1
ENSMUSG00000001729.14	16665.8	0.033204	0.087353	0.380113	0.703862	0.854773	Akt1
ENSMUSG00000001739.14	14.9014	0.947326	0.738567	1.28265	0.199613	0.380872	Cldn15
ENSMUSG00000001741.12	559.594	-1.50191	0.125708	-11.9477	6.67815e-33	3.73689e-31	Il16
ENSMUSG00000001750.15	2717.35	0.901127	0.0852396	10.5717	4.0312e-26	1.67711e-24	Tcirg1
ENSMUSG00000001751.9	1490.47	-0.637567	0.219751	-2.90131	0.00371605	0.0141707	Naglu
ENSMUSG00000001755.12	617.59	-0.67256	0.122405	-5.49456	3.91688e-08	3.76979e-07	Coasy
ENSMUSG00000001761.7	6614.75	0.123783	0.0939586	1.31742	0.187696	0.363589	Smo
ENSMUSG00000001763.14	13.8307	1.19271	0.96576	1.235	0.21683	0.404184	Tspan33
ENSMUSG00000001767.5	2292.72	0.201169	0.0980665	2.05135	0.0402327	0.108697	Crnkl1
ENSMUSG00000001768.15	1535.34	-0.269167	0.140695	-1.91312	0.0557333	0.142018	Rin2
ENSMUSG00000001773.14	225.448	-0.0864377	0.164443	-0.52564	0.599138	0.785695	Folh1
ENSMUSG00000001774.8	5021.38	0.253264	0.102219	2.47766	0.0132249	0.0424603	Chordc1
ENSMUSG00000001783.3	6373.84	-0.0841381	0.0744304	-1.13043	0.258297	0.460041	Rtcb
ENSMUSG00000001785.13	1965.66	0.0707307	0.084038	0.841651	0.399983	0.618121	Pwp1
ENSMUSG00000001786.14	688.834	-0.0128378	0.127372	-0.100789	0.919718	0.96548	Fbxo7
ENSMUSG00000001794.13	9020.58	-0.471503	0.0642958	-7.33334	2.24491e-13	3.88693e-12	Capns1
ENSMUSG00000001802.16	457.163	0.0262972	0.159001	0.16539	0.868637	0.942306	Lrp3
ENSMUSG00000001804.9	0	NA	NA	NA	NA	NA	Dsg4
ENSMUSG00000001815.15	0	NA	NA	NA	NA	NA	Evx2
ENSMUSG00000001819.4	0.761406	-3.08811	3.96668	-0.778513	0.436267	NA	Hoxd13
ENSMUSG00000001823.5	0	NA	NA	NA	NA	NA	Hoxd12
ENSMUSG00000001827.12	9.34556	-0.274126	0.845915	-0.324059	0.745894	0.878617	Folr1
ENSMUSG00000001829.17	1403.91	-0.628972	0.13217	-4.75882	1.9473e-06	1.46844e-05	Clpb
ENSMUSG00000001833.17	17790.4	0.339237	0.0842724	4.02548	5.6859e-05	0.000327432	2021-09-07
ENSMUSG00000001844.10	890.082	-0.163402	0.111099	-1.47078	0.14135	0.293374	Zdhhc4
ENSMUSG00000001847.14	26211.7	-0.178762	0.0630809	-2.83385	0.00459911	0.0171168	Rac1
ENSMUSG00000001855.15	3660.71	0.142709	0.103053	1.38481	0.166109	0.331261	Nup214
ENSMUSG00000001864.13	530.415	-0.278323	0.17239	-1.6145	0.106419	0.237913	Aif1l
ENSMUSG00000001865.2	12.6091	2.219	0.780311	2.84374	0.00445872	0.0166391	Cpa3
ENSMUSG00000001870.15	26839.8	-1.16456	0.0780572	-14.9193	2.46804e-50	2.89472e-48	Ltbp1
ENSMUSG00000001891.16	8729.25	-0.111646	0.113755	-0.98146	0.326366	0.543158	Ugp2
ENSMUSG00000001901.15	0.335066	-1.91825	4.04025	-0.474785	0.634941	NA	Kcnh6
ENSMUSG00000001909.15	1368.08	0.107316	0.105522	1.01701	0.309151	0.522381	Trmt1
ENSMUSG00000001910.4	7010.16	-0.0930634	0.0801615	-1.16095	0.245662	0.443744	Nacc1
ENSMUSG00000001911.16	17239.7	-0.886495	0.109984	-8.06025	7.61385e-16	1.6245e-14	Nfix
ENSMUSG00000001918.17	2370.04	-0.278238	0.113323	-2.45526	0.0140781	0.0447842	Slc1a5
ENSMUSG00000001924.15	26497.3	-0.313277	0.0830054	-3.77417	0.000160539	0.000842038	Uba1
ENSMUSG00000001930.17	11.8139	-1.06049	0.816787	-1.29836	0.194162	0.373188	Vwf
ENSMUSG00000001942.8	1159.17	0.068013	0.114056	0.596314	0.550965	0.751316	Siae
ENSMUSG00000001943.8	1.83507	2.15262	2.92041	0.737093	0.461066	0.67683	Vsig2
ENSMUSG00000001946.14	7.68768	0.50681	1.15658	0.438199	0.661242	0.82858	Esam
ENSMUSG00000001948.10	27.2793	0.548618	0.468213	1.17173	0.241307	0.438049	Spa17
ENSMUSG00000001962.8	3351.52	-0.585459	0.0766987	-7.63323	2.28953e-14	4.37264e-13	Fam50a
ENSMUSG00000001964.14	2525.36	0.285797	0.115274	2.47929	0.0131643	0.0423183	Emd
ENSMUSG00000001983.7	474.136	0.525376	0.126261	4.16102	3.16829e-05	0.000191816	Taco1
ENSMUSG00000001985.9	1.29076	0.646909	2.59031	0.249742	0.802787	NA	Grik3
ENSMUSG00000001986.16	8329.09	0.289295	0.124827	2.31757	0.0204725	0.061658	Gria3
ENSMUSG00000001988.9	4.49733	-0.0445268	1.59504	-0.0279157	0.977729	0.990926	Npas1
ENSMUSG00000001995.9	2756.63	0.0647308	0.089253	0.725251	0.468298	0.683416	Sipa1l2
ENSMUSG00000001998.15	1491.39	0.988583	0.115153	8.58495	9.08735e-18	2.26747e-16	Ap4e1
ENSMUSG00000001999.15	648.67	-0.0300192	0.112219	-0.267505	0.789081	0.902791	Blvra
ENSMUSG00000002006.12	498.262	0.0428919	0.125951	0.340543	0.733448	0.871334	Pdzd4
ENSMUSG00000002007.5	0	NA	NA	NA	NA	NA	Srpk3
ENSMUSG00000002010.17	1615.43	-0.192634	0.120329	-1.6009	0.1094	0.243241	Idh3g
ENSMUSG00000002012.13	55.907	-0.148599	0.342689	-0.433627	0.664559	0.830741	Pnck
ENSMUSG00000002014.12	2537.13	-0.214378	0.10234	-2.09476	0.036192	0.0996347	Ssr4
ENSMUSG00000002015.5	8862.07	-0.209998	0.0751705	-2.79363	0.00521206	0.0191069	Bcap31
ENSMUSG00000002017.9	6050.09	0.089072	0.0985621	0.903714	0.366147	0.585384	Fam98a
ENSMUSG00000002020.15	34949.8	-1.00045	0.137947	-7.25244	4.09342e-13	6.93709e-12	Ltbp2
ENSMUSG00000002028.13	9588.52	0.495023	0.0890582	5.55841	2.72236e-08	2.6951e-07	Kmt2a
ENSMUSG00000002031.12	1621.55	-0.141482	0.0971631	-1.45613	0.145356	0.299454	Ift46
ENSMUSG00000002032.17	13.5539	0.395254	1.03354	0.382427	0.702144	0.853875	Tmem25
ENSMUSG00000002033.14	0	NA	NA	NA	NA	NA	Cd3g
ENSMUSG00000002043.17	369.972	-0.883134	0.158346	-5.57724	2.44359e-08	2.43071e-07	Trappc6a
ENSMUSG00000002052.6	11542.7	0.113118	0.0656034	1.72428	0.0846582	0.19879	Supt6
ENSMUSG00000002055.9	885.702	-0.325539	0.168666	-1.93008	0.0535972	0.137588	Spag5
ENSMUSG00000002057.4	2.6658	-2.16225	2.68415	-0.805561	0.420496	0.638476	Foxn1
ENSMUSG00000002058.13	362.474	0.133164	0.170168	0.782544	0.433895	0.650946	Unc119
ENSMUSG00000002059.18	2544.26	-0.212391	0.100968	-2.10355	0.0354175	0.0979311	Rab34
ENSMUSG00000002064.10	2125.93	-0.102093	0.0943934	-1.08157	0.279445	0.486889	Sdf2
ENSMUSG00000002068.16	1303.92	-0.243333	0.117424	-2.07226	0.0382416	0.104282	Ccne1
ENSMUSG00000002076.11	4.80451	-0.830471	1.67082	-0.497043	0.619159	0.800158	Hsf2bp
ENSMUSG00000002083.13	736.348	1.19472	0.106364	11.2324	2.82658e-29	1.35519e-27	Bbc3
ENSMUSG00000002100.15	0	NA	NA	NA	NA	NA	Mybpc3
ENSMUSG00000002102.15	6319.3	-0.130562	0.0971391	-1.34408	0.178924	0.350481	Psmc3
ENSMUSG00000002103.15	3087.99	-0.648651	0.0788083	-8.23074	1.86068e-16	4.16247e-15	Acp2
ENSMUSG00000002104.11	132.869	-1.02034	0.230053	-4.43522	9.19793e-06	6.12999e-05	Rapsn
ENSMUSG00000002105.15	4576.8	-0.154128	0.0899655	-1.71319	0.0866776	0.202707	Slc39a13
ENSMUSG00000002107.18	7499.47	0.180054	0.134905	1.33467	0.181983	0.355005	Celf2
ENSMUSG00000002108.10	134.865	-2.27889	0.259461	-8.78318	1.5891e-18	4.11343e-17	Nr1h3
ENSMUSG00000002109.14	106.342	0.198399	0.267739	0.741016	0.458684	0.674812	Ddb2
ENSMUSG00000002111.8	2.40255	0.641835	1.85989	0.345093	0.730024	0.869894	Spi1
ENSMUSG00000002129.11	5108.32	0.194949	0.10416	1.87163	0.0612573	0.153327	Sf3a1
ENSMUSG00000002147.18	5487.36	-0.273332	0.0859212	-3.1812	0.00146667	0.00617358	Stat6
ENSMUSG00000002190.13	38.4253	1.72409	0.450137	3.83014	0.00012807	0.000685949	Clgn
ENSMUSG00000002204.9	0	NA	NA	NA	NA	NA	Napsa
ENSMUSG00000002205.16	631.819	-0.0465124	0.117402	-0.396179	0.691973	0.847513	Vrk3
ENSMUSG00000002210.11	521.694	-0.0100106	0.12413	-0.0806462	0.935723	0.974155	Smg9
ENSMUSG00000002221.11	1293.45	0.216932	0.102752	2.11122	0.0347533	0.0964027	Paxip1
ENSMUSG00000002222.14	2583.83	-0.216955	0.119536	-1.81497	0.0695289	0.169714	Rmnd5a
ENSMUSG00000002227.15	4166.91	2.00365	0.0772103	25.9505	1.79394e-148	2.06901e-145	Mov10
ENSMUSG00000002228.7	27.2925	-0.186782	0.510744	-0.365705	0.714585	0.860586	Ppm1j
ENSMUSG00000002233.13	6202.85	0.0519952	0.0847274	0.613677	0.539429	0.742215	Rhoc
ENSMUSG00000002240.12	0	NA	NA	NA	NA	NA	Prr27
ENSMUSG00000002249.19	2067.15	0.153249	0.0856139	1.79	0.0734539	0.177438	Tead3
ENSMUSG00000002250.15	2735.87	0.334976	0.0913854	3.66554	0.00024682	0.00124218	Ppard
ENSMUSG00000002257.7	988.938	0.433398	0.0929827	4.66106	3.14589e-06	2.29717e-05	Def6
ENSMUSG00000002265.16	4616.52	1.78263	0.110998	16.0601	4.8605e-58	7.00722e-56	Peg3
ENSMUSG00000002266.17	146.41	1.30037	0.318227	4.0863	4.383e-05	0.000258204	Zim1
ENSMUSG00000002274.12	324.786	-0.149359	0.190029	-0.785978	0.431881	0.649228	Metrn
ENSMUSG00000002279.18	851.892	-0.148501	0.128733	-1.15356	0.248682	0.447734	Lmf1
ENSMUSG00000002280.10	698.245	-0.0807303	0.113277	-0.712683	0.476042	0.690413	Narfl
ENSMUSG00000002289.15	1042.21	0.412195	0.215321	1.91433	0.055578	0.141727	Angptl4
ENSMUSG00000002297.15	1849.87	-0.0720462	0.109721	-0.656632	0.511417	0.720719	Dbf4
ENSMUSG00000002307.15	1904.88	1.10255	0.120709	9.13394	6.60499e-20	1.84797e-18	Daxx
ENSMUSG00000002308.15	409.211	-0.0554504	0.14393	-0.385261	0.700044	0.85267	Cd320
ENSMUSG00000002319.15	5984.86	-0.578218	0.0907962	-6.3683	1.91134e-10	2.4615e-09	Ipo4
ENSMUSG00000002320.15	2026.27	0.15747	0.167296	0.941268	0.346568	0.565269	Tm9sf1
ENSMUSG00000002324.7	1.41467	-1.01778	3.09053	-0.329324	0.741911	NA	Rec8
ENSMUSG00000002325.14	2658.45	1.36425	0.163122	8.36338	6.09441e-17	1.41839e-15	Irf9
ENSMUSG00000002326.5	917.993	-0.220568	0.109917	-2.00667	0.0447849	0.118407	Gmpr2
ENSMUSG00000002329.6	1101.28	0.14905	0.0941057	1.58385	0.113227	0.249268	Mdp1
ENSMUSG00000002332.15	1983.46	-0.0411984	0.0982566	-0.419294	0.675001	0.837353	Dhrs1
ENSMUSG00000002341.8	1.27152	3.75455	2.96716	1.26537	0.205739	NA	Ncan
ENSMUSG00000002342.17	998.715	-0.214892	0.200198	-1.0734	0.283093	0.490865	Tmem161a
ENSMUSG00000002343.11	435.16	-0.121603	0.183138	-0.663994	0.506694	0.717187	Armc6
ENSMUSG00000002345.17	927.433	-0.390075	0.106821	-3.65165	0.00026056	0.00130406	Borcs8
ENSMUSG00000002346.16	528.23	0.150739	0.165834	0.90897	0.363366	0.582283	Slc25a42
ENSMUSG00000002365.9	9737.91	-0.253984	0.0645574	-3.93423	8.34625e-05	0.000464526	Snx9
ENSMUSG00000002372.8	3585.92	0.28984	0.0999995	2.89841	0.00375056	0.0142839	Ranbp3
ENSMUSG00000002379.6	1429.31	-0.358534	0.116048	-3.08952	0.00200481	0.00816396	Ndufa11
ENSMUSG00000002384.2	3.18312	-5.16294	2.93808	-1.75725	0.0788746	0.187995	Bmp8b
ENSMUSG00000002393.14	1440.7	-0.356053	0.117758	-3.02359	0.00249794	0.00992861	Nr2f6
ENSMUSG00000002395.14	955.164	-0.173557	0.124703	-1.39176	0.163996	0.32808	Use1
ENSMUSG00000002396.8	144.355	-0.0854452	0.235375	-0.363017	0.716592	0.861853	Ocel1
ENSMUSG00000002409.18	864.664	-0.185615	0.107758	-1.72251	0.0849773	0.199404	Dyrk1b
ENSMUSG00000002413.15	4108.65	-0.746895	0.110431	-6.76348	1.34715e-11	1.95436e-10	Braf
ENSMUSG00000002416.13	816.71	-0.204627	0.163498	-1.25155	0.210734	0.39645	Ndufb2
ENSMUSG00000002428.12	1352.06	-1.12998	0.143351	-7.88263	3.20561e-15	6.50523e-14	Hltf
ENSMUSG00000002455.14	4617.92	0.206887	0.080917	2.55679	0.0105644	0.0351527	Prpf6
ENSMUSG00000002458.13	1134.96	0.0488953	0.118632	0.412158	0.680224	0.840862	Rgs19
ENSMUSG00000002459.17	126.452	-0.129685	0.209588	-0.618761	0.536074	0.739848	Rgs20
ENSMUSG00000002475.15	88.762	1.63116	0.292616	5.57439	2.48393e-08	2.46965e-07	Abhd3
ENSMUSG00000002477.4	2589.08	0.327397	0.129857	2.52122	0.0116949	0.0382582	Snrpd1
ENSMUSG00000002486.15	496.668	0.285868	0.155816	1.83465	0.0665574	0.163932	Tchp
ENSMUSG00000002489.15	2231.39	-0.205497	0.157302	-1.30639	0.19142	0.368963	Tiam1
ENSMUSG00000002496.9	5938.86	-0.18855	0.0894989	-2.10673	0.0351411	0.0973354	Tsc2
ENSMUSG00000002500.15	0	NA	NA	NA	NA	NA	Rpl3l
ENSMUSG00000002504.14	717.104	-0.572873	0.115494	-4.96021	7.04164e-07	5.64855e-06	Slc9a3r2
ENSMUSG00000002524.15	4287.91	0.167203	0.0803543	2.08082	0.0374506	0.102502	Puf60
ENSMUSG00000002546.16	4458.82	-0.705352	0.0714484	-9.87218	5.49577e-23	1.91752e-21	Golga2
ENSMUSG00000002550.16	1372.04	-0.320508	0.0944974	-3.39172	0.000694565	0.00316835	Uck1
ENSMUSG00000002565.16	4.28584	-1.733	1.60286	-1.08119	0.279611	0.487014	Scin
ENSMUSG00000002578.17	56.235	-0.433319	0.481791	-0.899391	0.368444	0.587654	Ikzf4
ENSMUSG00000002580.7	1242.08	-0.826009	0.0869391	-9.50101	2.07869e-21	6.52854e-20	Mien1
ENSMUSG00000002588.12	0	NA	NA	NA	NA	NA	Pon1
ENSMUSG00000002602.16	40493.1	-0.787534	0.081837	-9.6232	6.3812e-22	2.07965e-20	Axl
ENSMUSG00000002603.15	1690.77	-0.980798	0.0910726	-10.7694	4.80069e-27	2.08936e-25	Tgfb1
ENSMUSG00000002608.8	1973.46	0.0946216	0.0993757	0.952161	0.341016	0.559047	Ccdc97
ENSMUSG00000002617.14	383.513	0.0362541	0.169196	0.214273	0.830334	0.925121	Zfp40
ENSMUSG00000002625.9	1196.45	0.0584951	0.1109	0.52746	0.597874	0.78494	Akap8l
ENSMUSG00000002633.4	0	NA	NA	NA	NA	NA	Shh
ENSMUSG00000002635.11	349.716	-0.151079	0.169434	-0.891672	0.372569	0.591009	Pdcd2l
ENSMUSG00000002658.9	4275.76	0.128976	0.100414	1.28443	0.19899	0.37997	Gtf2f1
ENSMUSG00000002660.7	1115.25	-0.17669	0.121593	-1.45312	0.14619	0.300694	Clpp
ENSMUSG00000002661.14	167.846	-0.00553239	0.218066	-0.0253703	0.97976	0.991412	Alkbh7
ENSMUSG00000002664.2	0	NA	NA	NA	NA	NA	Pspn
ENSMUSG00000002668.7	0	NA	NA	NA	NA	NA	Dennd1c
ENSMUSG00000002679.14	707.06	1.05333	0.200625	5.25022	1.51918e-07	1.34376e-06	Med6
ENSMUSG00000002688.8	1258.68	-0.368901	0.10714	-3.44316	0.000574955	0.00266907	Prkd1
ENSMUSG00000002699.13	0.380703	-2.07909	4.02639	-0.516366	0.605599	NA	Lcp2
ENSMUSG00000002718.14	3929.88	-0.485468	0.0979082	-4.9584	7.1076e-07	5.69266e-06	Cse1l
ENSMUSG00000002728.14	1665.23	0.130577	0.0883512	1.47793	0.139427	0.290525	Naa20
ENSMUSG00000002731.6	923.683	0.156986	0.120979	1.29763	0.194415	0.373502	Prkra
ENSMUSG00000002732.14	1790.23	0.1437	0.136073	1.05605	0.290946	0.500218	Fkbp7
ENSMUSG00000002733.8	4675.54	0.622943	0.0808896	7.70116	1.3484e-14	2.61371e-13	Plekha3
ENSMUSG00000002741.9	7259.48	-0.268711	0.079623	-3.37479	0.000738733	0.00334849	Ykt6
ENSMUSG00000002748.7	13500.4	0.427616	0.0661385	6.46546	1.00992e-10	1.33797e-09	Baz1b
ENSMUSG00000002763.16	1059.09	-0.299029	0.136818	-2.1856	0.0288449	0.0824593	Pex6
ENSMUSG00000002767.13	704.047	-0.0525141	0.145655	-0.360537	0.718445	0.862932	Mrpl2
ENSMUSG00000002768.7	2861.46	0.0371582	0.0802447	0.463061	0.64332	0.815593	Mea1
ENSMUSG00000002769.8	3.81408	-0.975769	1.13797	-0.857466	0.391187	0.609963	Gnmt
ENSMUSG00000002771.12	119.874	-1.01462	0.252885	-4.01218	6.01614e-05	0.000344633	Grin2d
ENSMUSG00000002778.14	4492.1	-0.0326955	0.123375	-0.265009	0.791003	0.903279	Kdelr1
ENSMUSG00000002781.19	515.156	-0.319158	0.139349	-2.29035	0.0220008	0.0654913	Tmem143
ENSMUSG00000002791.16	1.61748	0.00144853	2.46726	0.000587102	0.999532	0.999626	Pdxk-ps
ENSMUSG00000002797.9	514.983	-1.04075	0.136167	-7.64322	2.11863e-14	4.04997e-13	Ggct
ENSMUSG00000002799.6	18.3311	0.868171	0.565833	1.53432	0.12495	0.26822	Jag2
ENSMUSG00000002803.14	101.396	-0.881594	0.411389	-2.14297	0.0321154	0.0902472	Btbd6
ENSMUSG00000002804.4	60.0802	-0.245789	0.36532	-0.672806	0.501071	0.711993	Nudt14
ENSMUSG00000002808.7	2213.28	-0.286756	0.119362	-2.4024	0.0162877	0.0506945	Epdr1
ENSMUSG00000002812.4	11042.1	-0.257824	0.0705274	-3.65565	0.000256529	0.00128636	Flii
ENSMUSG00000002814.15	782.937	0.614292	0.110805	5.54392	2.95771e-08	2.90592e-07	Top3a
ENSMUSG00000002820.6	417.372	0.459564	0.16493	2.78643	0.00532923	0.0194749	Atg4d
ENSMUSG00000002825.7	292.621	0.258956	0.179767	1.44051	0.149723	0.306383	Qtrt1
ENSMUSG00000002831.13	828.56	-3.39604	0.125988	-26.9553	4.9423e-160	7.89247e-157	Plin4
ENSMUSG00000002833.11	2988.07	0.118994	0.109053	1.09116	0.275201	0.48174	Hdgfl2
ENSMUSG00000002835.8	1916.2	0.110254	0.131382	0.839187	0.401365	0.61965	Chaf1a
ENSMUSG00000002844.8	2646.92	-0.360998	0.105852	-3.4104	0.000648677	0.00298064	Adprh
ENSMUSG00000002845.14	1430.21	0.202061	0.119601	1.68946	0.0911306	0.211076	Tmem39a
ENSMUSG00000002846.9	1001.75	-0.291863	0.107173	-2.72329	0.00646359	0.0230043	Timmdc1
ENSMUSG00000002847.6	121.313	-0.597327	0.247708	-2.41141	0.0158909	0.0496604	Pla1a
ENSMUSG00000002870.8	3137.28	0.522789	0.139387	3.75063	0.000176392	0.000917541	Mcm2
ENSMUSG00000002871.14	478.039	-0.119371	0.144493	-0.826138	0.408726	0.62671	Tpra1
ENSMUSG00000002881.14	5660.93	0.114001	0.0829633	1.37412	0.169405	0.33651	Nab1
ENSMUSG00000002885.14	1307.81	-0.299117	0.106944	-2.79694	0.00515887	0.018932	Adgre5
ENSMUSG00000002897.5	2056.42	-0.204517	0.0994708	-2.05605	0.0397774	0.107697	Il17ra
ENSMUSG00000002900.16	19176.5	0.154566	0.0726156	2.12854	0.033292	0.0929328	Lamb1
ENSMUSG00000002908.17	73.0635	-0.999245	0.366567	-2.72596	0.00641157	0.0228348	Kcnn1
ENSMUSG00000002910.11	165.193	0.291079	0.25371	1.14729	0.251263	0.451015	Arrdc2
ENSMUSG00000002930.6	0	NA	NA	NA	NA	NA	Ppp1r17
ENSMUSG00000002944.15	14.1765	-2.38614	1.01908	-2.34147	0.0192079	0.0583511	Cd36
ENSMUSG00000002948.19	1418.89	-0.0114906	0.1124	-0.102229	0.918575	0.965178	Map2k7
ENSMUSG00000002949.15	1219.2	-0.0805017	0.0905967	-0.888573	0.374233	0.592792	Timm44
ENSMUSG00000002957.11	13597.7	-0.396066	0.0835845	-4.73851	2.1529e-06	1.61351e-05	Ap2a2
ENSMUSG00000002963.17	814.411	-0.340625	0.0989064	-3.44391	0.000573367	0.00266288	Pnkp
ENSMUSG00000002968.8	2442.08	-0.110134	0.0984957	-1.11816	0.263501	0.466946	Med25
ENSMUSG00000002980.14	671.368	0.347625	0.118838	2.92519	0.00344243	0.0132443	Bcam
ENSMUSG00000002981.10	6378.81	-0.0985783	0.114759	-0.859004	0.390338	0.609134	Clptm1
ENSMUSG00000002983.17	505.39	-0.179582	0.130694	-1.37406	0.169422	0.33651	Relb
ENSMUSG00000002984.17	2843.33	-0.157637	0.128289	-1.22877	0.219159	0.407537	Tomm40
ENSMUSG00000002985.16	286.52	-0.0802196	0.356387	-0.225091	0.821908	0.920027	Apoe
ENSMUSG00000002992.17	0	NA	NA	NA	NA	NA	Apoc2
ENSMUSG00000002996.17	3185.88	0.402751	0.11106	3.62641	0.000287385	0.00142492	Hbp1
ENSMUSG00000002997.15	1291.44	0.95293	0.116744	8.16253	3.28084e-16	7.19981e-15	Prkar2b
ENSMUSG00000003031.14	2348.37	0.233559	0.0892343	2.61736	0.00886119	0.0302215	Cdkn1b
ENSMUSG00000003032.8	4745.18	-3.55556	0.0873124	-40.7223	0	0	Klf4
ENSMUSG00000003033.15	2788.63	0.213574	0.0925228	2.30834	0.0209804	0.0628722	Ap1m1
ENSMUSG00000003037.16	3786.91	-0.26105	0.0906202	-2.88071	0.00396783	0.0150314	Rab8a
ENSMUSG00000003038.15	1066.28	0.175719	0.15375	1.14288	0.253087	0.45329	Hmgn2
ENSMUSG00000003039.9	4332.99	0.372271	0.0749473	4.9671	6.79615e-07	5.46006e-06	Fam32a
ENSMUSG00000003051.13	1.45079	3.94344	2.29697	1.7168	0.0860164	NA	Elf3
ENSMUSG00000003053.17	0	NA	NA	NA	NA	NA	Cyp2c29
ENSMUSG00000003062.13	1481.33	-0.00258573	0.0935067	-0.0276529	0.977939	0.990926	Stard3nl
ENSMUSG00000003068.16	3195.94	0.326375	0.153024	2.13283	0.0329387	0.0921699	Stk11
ENSMUSG00000003070.6	98.9348	0.423328	0.262728	1.61128	0.107119	0.239065	Efna2
ENSMUSG00000003072.15	4432.38	-0.164769	0.116022	-1.42015	0.155563	0.315611	Atp5d
ENSMUSG00000003099.11	2876.86	0.00540202	0.0877957	0.0615295	0.950938	0.980601	Ppp5c
ENSMUSG00000003119.14	3995.23	0.28369	0.0795811	3.5648	0.00036414	0.00176666	Cdk12
ENSMUSG00000003123.15	376.321	0.853296	0.146945	5.80689	6.3645e-09	6.81067e-08	Lipe
ENSMUSG00000003131.7	11698.2	0.178292	0.0709031	2.51458	0.0119174	0.038845	Pafah1b2
ENSMUSG00000003134.10	178.635	1.41402	0.324218	4.36131	1.29284e-05	8.39252e-05	Tbc1d8
ENSMUSG00000003135.15	1746.86	0.201778	0.0827236	2.43919	0.0147204	0.046495	Cnot11
ENSMUSG00000003153.10	152.816	0.854103	0.230303	3.70861	0.000208403	0.0010651	Slc2a3
ENSMUSG00000003154.15	1828.02	-0.195259	0.0831067	-2.3495	0.0187988	0.0572484	Foxj2
ENSMUSG00000003161.15	3861.38	0.44478	0.0751227	5.92072	3.20533e-09	3.56224e-08	Sri
ENSMUSG00000003166.19	3642.65	0.200661	0.0986205	2.03468	0.041883	0.112192	Dgcr2
ENSMUSG00000003184.15	923.236	-0.0334764	0.104006	-0.321869	0.747552	0.879526	Irf3
ENSMUSG00000003190.12	338.197	0.528269	0.161289	3.2753	0.00105551	0.00461367	Bcl2l12
ENSMUSG00000003198.10	114.23	0.44387	0.509443	0.871285	0.383599	0.602367	Zfp959
ENSMUSG00000003199.16	1390.52	-0.681532	0.101222	-6.73303	1.66166e-11	2.39058e-10	Mpnd
ENSMUSG00000003200.9	3345.19	-0.29847	0.0763999	-3.90668	9.35717e-05	0.000516485	Sh3gl1
ENSMUSG00000003206.6	0	NA	NA	NA	NA	NA	Ebi3
ENSMUSG00000003208.8	276.907	-0.11401	0.177917	-0.640801	0.521652	0.728327	Ccdc94
ENSMUSG00000003226.7	17373.4	-0.00124491	0.0696992	-0.0178612	0.98575	0.993406	Ranbp2
ENSMUSG00000003227.4	0.5	2.4024	3.99196	0.601811	0.5473	NA	Edar
ENSMUSG00000003228.8	2613.02	-0.994536	0.090672	-10.9685	5.41637e-28	2.45511e-26	Grk5
ENSMUSG00000003233.11	2102.41	0.316275	0.0856499	3.69265	0.000221931	0.00112924	Dvl3
ENSMUSG00000003234.15	2145.05	-0.145501	0.081739	-1.78006	0.0750655	0.18047	Abcf3
ENSMUSG00000003235.12	2747.42	-0.858531	0.121167	-7.08555	1.38496e-12	2.21338e-11	Eif2b5
ENSMUSG00000003269.17	1604.48	-0.231439	0.0972384	-2.38012	0.0173071	0.0534346	Cyth2
ENSMUSG00000003271.17	2.06687	-4.54542	2.59312	-1.75287	0.0796236	0.189498	Sult2b1
ENSMUSG00000003273.14	73.9072	-0.788138	0.295128	-2.6705	0.00757391	0.0264126	Car11
ENSMUSG00000003279.16	20.1242	1.39758	0.730833	1.91231	0.0558363	0.142205	Dlgap1
ENSMUSG00000003282.9	904.471	1.23127	0.133367	9.23218	2.65179e-20	7.6887e-19	Plag1
ENSMUSG00000003283.14	37.5093	-0.957064	0.511333	-1.8717	0.0612477	0.153322	Hck
ENSMUSG00000003299.10	1105.5	-0.0101953	0.120445	-0.084647	0.932542	0.972452	Mrpl4
ENSMUSG00000003308.15	2451.97	0.0928984	0.100914	0.920574	0.357273	0.576525	Keap1
ENSMUSG00000003309.14	0	NA	NA	NA	NA	NA	Ap1m2
ENSMUSG00000003316.14	22557.4	-0.0656969	0.0794814	-0.82657	0.408481	0.626561	Glg1
ENSMUSG00000003341.9	20.6349	-0.328676	0.516695	-0.636112	0.524703	0.730573	Atp8b3
ENSMUSG00000003344.14	1058.29	-0.11031	0.114992	-0.959286	0.337415	0.55549	Btbd2
ENSMUSG00000003345.16	5654.02	0.230205	0.0828313	2.7792	0.00544928	0.0198469	Csnk1g2
ENSMUSG00000003346.14	1770.02	-0.524985	0.188483	-2.78531	0.00534762	0.0195246	Abhd17a
ENSMUSG00000003348.10	3797.06	0.106851	0.0830499	1.28659	0.198238	0.378848	Mob3a
ENSMUSG00000003352.13	3442.42	0.185488	0.0913496	2.03053	0.0423023	0.113097	Cacnb3
ENSMUSG00000003354.5	87.4894	-0.101705	0.334771	-0.303806	0.761276	0.887521	Ccdc65
ENSMUSG00000003355.6	583.903	-0.171165	0.122419	-1.39819	0.162056	0.325492	Fkbp11
ENSMUSG00000003360.14	5161.95	-0.071796	0.0898907	-0.798703	0.424463	0.641948	Ddx23
ENSMUSG00000003363.15	6620.55	-0.408217	0.0914575	-4.46345	8.06489e-06	5.43948e-05	Pld3
ENSMUSG00000003378.9	1001.7	0.101516	0.1312	0.773749	0.43908	0.656201	Grik5
ENSMUSG00000003379.7	0.833333	3.141	3.95804	0.793574	0.427443	NA	Cd79a
ENSMUSG00000003380.11	1677.68	-0.465381	0.15962	-2.91556	0.00355047	0.0136017	Rabac1
ENSMUSG00000003382.18	1538.79	0.285741	0.0917701	3.11367	0.00184777	0.00758248	Etv3
ENSMUSG00000003402.14	8973.39	-0.0822353	0.0728304	-1.12913	0.258842	0.460774	Prkcsh
ENSMUSG00000003410.8	2.42606	4.68471	1.9755	2.3714	0.0177207	0.0545173	Elavl3
ENSMUSG00000003411.10	312.93	-0.119239	0.169098	-0.705148	0.480718	0.694515	Rab3b
ENSMUSG00000003418.11	3.43001	2.03078	1.64192	1.23683	0.21615	0.403172	St8sia6
ENSMUSG00000003420.8	2837.3	-0.297763	0.127759	-2.33067	0.0197708	0.059805	Fcgrt
ENSMUSG00000003421.13	1568.67	0.554121	0.0984138	5.63052	1.79667e-08	1.81591e-07	Nosip
ENSMUSG00000003423.15	1037.93	-0.0485394	0.113034	-0.429424	0.667615	0.833013	Pih1d1
ENSMUSG00000003429.11	11728.8	-0.193313	0.106055	-1.82275	0.0683411	0.167465	Rps11
ENSMUSG00000003435.9	11632	0.103803	0.073132	1.41939	0.155787	0.315871	Supt5
ENSMUSG00000003436.11	1.33593	0.720911	3.13339	0.230074	0.818034	NA	Dll3
ENSMUSG00000003437.14	2294.18	0.0496104	0.0905405	0.547935	0.583736	0.774485	Paf1
ENSMUSG00000003438.17	1096.58	-0.110891	0.161697	-0.685796	0.492842	0.704836	Timm50
ENSMUSG00000003444.8	528.599	-0.0306495	0.181256	-0.169095	0.865722	0.941012	Med29
ENSMUSG00000003452.15	450.209	-0.214706	0.182234	-1.17819	0.238721	0.434571	Bicd1
ENSMUSG00000003458.12	13283	0.0676778	0.0812679	0.832774	0.404972	0.623173	Ncstn
ENSMUSG00000003464.13	3680.04	0.0571856	0.100694	0.567916	0.570092	0.76493	Pex19
ENSMUSG00000003469.9	19.5039	-2.02938	0.580573	-3.49547	0.000473233	0.00223941	Phyhip
ENSMUSG00000003476.16	0	NA	NA	NA	NA	NA	Crhr2
ENSMUSG00000003477.5	26.066	-3.66354	0.801992	-4.56805	4.9228e-06	3.4761e-05	Inmt
ENSMUSG00000003484.4	0.777888	-0.609561	3.62599	-0.168109	0.866497	NA	Cyp4f18
ENSMUSG00000003500.13	2008.59	-0.341419	0.0961843	-3.54964	0.00038576	0.00186155	Impdh1
ENSMUSG00000003505.15	0	NA	NA	NA	NA	NA	Psg18
ENSMUSG00000003518.13	4016.17	-0.209179	0.110334	-1.89587	0.0579776	0.146811	Dusp3
ENSMUSG00000003526.11	10.3936	0.316776	0.710443	0.445885	0.65568	0.824436	Prodh
ENSMUSG00000003527.8	921.91	-0.142318	0.112889	-1.2607	0.207419	0.392026	Dgcr14
ENSMUSG00000003528.14	4025.56	-0.42877	0.115891	-3.69975	0.000215808	0.00110024	Slc25a1
ENSMUSG00000003531.14	687.414	-0.170906	0.144528	-1.18251	0.237003	0.432391	Dgcr6
ENSMUSG00000003534.17	5469.53	-0.945047	0.127174	-7.43112	1.07685e-13	1.93219e-12	Ddr1
ENSMUSG00000003541.6	1560.46	-0.113971	0.113186	-1.00693	0.313968	0.528039	Ier3
ENSMUSG00000003545.3	115.326	0.648483	0.277304	2.33853	0.0193598	0.0587414	Fosb
ENSMUSG00000003546.9	576.293	-0.130871	0.127135	-1.02939	0.303297	0.515383	Klc4
ENSMUSG00000003549.9	1190.57	-0.335607	0.111946	-2.99794	0.00271808	0.0107195	Ercc1
ENSMUSG00000003555.7	0	NA	NA	NA	NA	NA	Cyp17a1
ENSMUSG00000003559.7	83.427	-0.961482	0.4003	-2.4019	0.01631	0.0507487	As3mt
ENSMUSG00000003573.15	2535.93	-0.455924	0.138079	-3.3019	0.000960325	0.00423168	Homer3
ENSMUSG00000003575.13	1073.03	0.0203947	0.126496	0.161227	0.871915	0.94379	Crtc1
ENSMUSG00000003581.14	806.34	-0.520539	0.119723	-4.34788	1.37461e-05	8.87063e-05	Rnf215
ENSMUSG00000003585.13	134.881	0.633178	0.215505	2.93811	0.00330216	0.0127683	Sec14l2
ENSMUSG00000003604.14	821.5	0.162227	0.139354	1.16413	0.24437	0.44206	Aven
ENSMUSG00000003617.16	675.316	-0.757852	0.254156	-2.98184	0.00286518	0.0112398	Cp
ENSMUSG00000003623.4	2299.91	-0.142647	0.0806658	-1.76836	0.0769999	0.184345	Crot
ENSMUSG00000003644.17	243.265	-0.474373	0.179191	-2.6473	0.00811378	0.028041	Rps6ka1
ENSMUSG00000003657.9	0	NA	NA	NA	NA	NA	Calb2
ENSMUSG00000003660.10	10973	0.378108	0.0772907	4.89203	9.98002e-07	7.85685e-06	Snrnp200
ENSMUSG00000003662.10	1745.27	0.0266386	0.091171	0.292183	0.770147	0.892281	Ciao1
ENSMUSG00000003665.6	31.8367	-4.0703	0.757679	-5.37206	7.78408e-08	7.22062e-07	Has1
ENSMUSG00000003680.15	898.489	-0.323593	0.105015	-3.08139	0.00206037	0.00837216	Taf6l
ENSMUSG00000003721.14	1758.4	-0.735777	0.110545	-6.65592	2.81533e-11	3.96515e-10	Insig2
ENSMUSG00000003731.13	8718.32	-0.0551049	0.0635512	-0.867095	0.38589	0.604792	Kpna6
ENSMUSG00000003746.16	5234.54	-0.259904	0.177849	-1.46138	0.143912	0.297195	Man1a
ENSMUSG00000003752.9	657.413	0.0435112	0.110558	0.39356	0.693906	0.848508	Itpkc
ENSMUSG00000003762.13	653.417	-0.451998	0.122531	-3.68883	0.000225285	0.00114414	Coq8b
ENSMUSG00000003778.14	2488.16	0.220634	0.079914	2.76089	0.00576447	0.0208376	Brd8
ENSMUSG00000003779.15	2879.82	-0.816013	0.125214	-6.51696	7.17472e-11	9.70973e-10	Kif20a
ENSMUSG00000003808.18	1379.78	-0.126604	0.110908	-1.14152	0.253655	0.45415	Farsa
ENSMUSG00000003809.14	922.351	0.00633106	0.100619	0.062921	0.949829	0.980335	Gcdh
ENSMUSG00000003810.12	9222.76	-0.624305	0.107187	-5.82445	5.73008e-09	6.1892e-08	Mast2
ENSMUSG00000003812.13	724.434	-0.480068	0.206321	-2.3268	0.0199759	0.0603901	Dnase2a
ENSMUSG00000003813.15	2186.43	-0.483256	0.105382	-4.58578	4.52299e-06	3.20853e-05	Rad23a
ENSMUSG00000003814.8	60056.2	-0.97599	0.0737679	-13.2306	5.84502e-40	4.42857e-38	Calr
ENSMUSG00000003824.12	123.224	1.07975	0.235193	4.59091	4.41322e-06	3.13762e-05	Syce2
ENSMUSG00000003847.16	15913	-0.00365142	0.0978547	-0.0373147	0.970234	0.988224	Nfat5
ENSMUSG00000003848.14	1158.61	-0.0680131	0.119899	-0.567254	0.570542	0.765244	Nob1
ENSMUSG00000003849.8	4908.47	1.14625	0.179463	6.38708	1.69086e-10	2.18802e-09	Nqo1
ENSMUSG00000003863.18	64.4442	-1.25347	0.334344	-3.74904	0.000177511	0.000922665	Ppfia3
ENSMUSG00000003865.16	3816.36	-1.44604	0.154517	-9.35849	8.08847e-21	2.4126e-19	Gys1
ENSMUSG00000003868.14	2088.26	0.197719	0.124413	1.58921	0.112013	0.24746	Ruvbl2
ENSMUSG00000003872.9	3.86099	-0.532991	1.44731	-0.368263	0.712677	0.859066	Lin7b
ENSMUSG00000003873.11	4935.89	0.41963	0.106905	3.92526	8.6635e-05	0.000480765	Bax
ENSMUSG00000003882.4	0.625708	-2.82459	3.97857	-0.709951	0.477735	NA	Il7r
ENSMUSG00000003923.14	1357.28	-0.0770046	0.0907485	-0.84855	0.396132	0.614397	Tfam
ENSMUSG00000003929.10	958.323	0.0505874	0.160425	0.315333	0.752509	0.882034	Zfp81
ENSMUSG00000003934.5	36.7508	-0.31762	0.414955	-0.765432	0.444014	0.660959	Efnb3
ENSMUSG00000003948.17	2759.92	1.11369	0.0850636	13.0924	3.63887e-39	2.61394e-37	Mmd
ENSMUSG00000003949.16	96.9904	2.20476	0.33783	6.52623	6.74464e-11	9.16354e-10	Hlf
ENSMUSG00000003955.7	6041.37	-0.0530836	0.107078	-0.495747	0.620073	0.800634	Fam162a
ENSMUSG00000003970.8	27626.5	-0.161952	0.0881822	-1.83657	0.066274	0.163339	Rpl8
ENSMUSG00000003974.6	8.67518	0.975683	1.22999	0.793243	0.427636	0.645465	Grm3
ENSMUSG00000003992.14	1524.57	1.23075	0.100941	12.1928	3.39613e-34	2.00294e-32	Ssbp2
ENSMUSG00000004018.9	260.993	0.483377	0.182986	2.6416	0.00825151	0.0284601	Fancl
ENSMUSG00000004031.13	0	NA	NA	NA	NA	NA	Brinp2
ENSMUSG00000004032.10	1173.82	-0.0965294	0.106411	-0.90714	0.364333	0.58336	Gstm5
ENSMUSG00000004035.12	230.064	1.26479	0.237953	5.3153	1.06481e-07	9.65304e-07	Gstm7
ENSMUSG00000004038.9	1.10485	3.55259	3.12059	1.13843	0.254939	NA	Gstm3
ENSMUSG00000004040.16	17540.5	0.369302	0.0954753	3.86804	0.000109713	0.000596556	Stat3
ENSMUSG00000004043.14	861.891	0.0803269	0.101683	0.789975	0.429542	0.647166	Stat5a
ENSMUSG00000004044.9	43453.2	-0.254956	0.072738	-3.50512	0.000456397	0.00216914	Cavin1
ENSMUSG00000004054.8	2114.71	0.836121	0.119862	6.97572	3.04312e-12	4.70053e-11	Map3k11
ENSMUSG00000004056.15	3995.56	-0.939991	0.22086	-4.25605	2.08067e-05	0.000130104	Akt2
ENSMUSG00000004069.16	2233.41	-0.100439	0.0812041	-1.23687	0.216134	0.403172	Dnaja3
ENSMUSG00000004070.15	1326.26	0.164591	0.166326	0.989567	0.322386	0.537785	Hmox2
ENSMUSG00000004071.12	1381.18	0.194279	0.106331	1.82711	0.0676831	0.166206	Cdip1
ENSMUSG00000004085.14	9211.69	0.203103	0.125075	1.62386	0.104406	0.234448	Map3k20
ENSMUSG00000004096.9	3782.73	0.166534	0.0864958	1.92534	0.0541873	0.138846	Cwc15
ENSMUSG00000004098.7	962.043	-0.430322	0.144169	-2.98484	0.00283725	0.0111387	Col5a3
ENSMUSG00000004099.16	7341.07	0.617524	0.119653	5.16094	2.45709e-07	2.11207e-06	Dnmt1
ENSMUSG00000004100.12	1095.3	0.164046	0.137013	1.1973	0.231189	0.424395	Ppan
ENSMUSG00000004105.8	2640.67	-1.28639	0.128264	-10.0292	1.13379e-23	4.10061e-22	Angptl2
ENSMUSG00000004110.15	9.01139	-1.21403	0.966678	-1.25587	0.209162	0.394423	Cacna1e
ENSMUSG00000004113.18	84.3523	2.63188	0.374433	7.02897	2.08058e-12	3.27219e-11	Cacna1b
ENSMUSG00000004127.12	753.157	-0.303024	0.108873	-2.78327	0.00538137	0.0196236	Trmt10a
ENSMUSG00000004151.17	753.639	1.74337	0.14629	11.9172	9.62463e-33	5.35676e-31	Etv1
ENSMUSG00000004187.10	133.946	0.17903	0.220367	0.812416	0.416553	0.634308	Kifc2
ENSMUSG00000004207.14	85284.6	0.0640302	0.0844541	0.758166	0.448352	0.665438	Psap
ENSMUSG00000004221.16	1721.73	-1.19493	0.19458	-6.14106	8.19708e-10	9.7352e-09	Ikbkg
ENSMUSG00000004231.15	2.05992	4.45152	2.17665	2.04512	0.0408428	0.110045	Pax2
ENSMUSG00000004233.14	427.587	0.427804	0.327269	1.3072	0.191146	0.368585	Wars2
ENSMUSG00000004263.15	9999.32	0.0366702	0.0897169	0.408732	0.682736	0.842664	Atn1
ENSMUSG00000004264.17	4420.85	-0.0156955	0.105017	-0.149457	0.881193	0.947706	Phb2
ENSMUSG00000004266.15	17.1496	-2.11257	0.866522	-2.43799	0.0147694	0.0466189	Ptpn6
ENSMUSG00000004267.16	2088.16	-0.722503	0.114919	-6.28705	3.23562e-10	4.07346e-09	Eno2
ENSMUSG00000004268.11	1359.85	-0.0763376	0.147252	-0.518413	0.60417	0.789486	Emg1
ENSMUSG00000004270.13	1719.94	-0.332401	0.0904639	-3.6744	0.000238406	0.00120392	Lpcat3
ENSMUSG00000004285.12	3511.09	-0.0549592	0.0938459	-0.585632	0.558123	0.756257	Atp6v1f
ENSMUSG00000004296.14	0	NA	NA	NA	NA	NA	Il12b
ENSMUSG00000004317.14	3807.2	-0.978173	0.0746446	-13.1044	3.10677e-39	2.23946e-37	Clcn5
ENSMUSG00000004319.15	1266.06	-0.185973	0.104822	-1.77417	0.0760346	0.182365	Clcn3
ENSMUSG00000004328.15	9.41465	-0.947912	0.769868	-1.23127	0.218224	0.406271	Hif3a
ENSMUSG00000004341.8	0	NA	NA	NA	NA	NA	Gpx6
ENSMUSG00000004344.12	0	NA	NA	NA	NA	NA	Gpx5
ENSMUSG00000004347.16	36.3754	0.0220453	0.434662	0.0507184	0.95955	0.983959	Pde1c
ENSMUSG00000004356.8	7424.05	0.227615	0.103462	2.19999	0.0278075	0.0799562	Utp20
ENSMUSG00000004359.16	0	NA	NA	NA	NA	NA	Spic
ENSMUSG00000004360.9	20.3139	1.51759	0.882694	1.71927	0.0855659	0.200445	9330159F19Rik
ENSMUSG00000004364.14	8464.41	0.109342	0.0764994	1.42932	0.152913	0.311437	Cul3
ENSMUSG00000004366.3	0.502598	-2.50196	3.99635	-0.626063	0.531274	NA	Sst
ENSMUSG00000004371.14	20.915	-1.55278	0.559671	-2.77445	0.00552947	0.0201177	Il11
ENSMUSG00000004383.18	7145.04	-0.525419	0.091165	-5.76339	8.2442e-09	8.67899e-08	Large1
ENSMUSG00000004393.10	1602.95	-0.0411574	0.104982	-0.392043	0.695026	0.849499	Ddx56
ENSMUSG00000004394.12	3015.85	-0.242887	0.0886471	-2.73994	0.00614513	0.0220371	Tmed4
ENSMUSG00000004415.15	0	NA	NA	NA	NA	NA	Col26a1
ENSMUSG00000004446.12	1357.16	-0.0757235	0.0875953	-0.86447	0.38733	0.606179	Bid
ENSMUSG00000004451.14	3406.58	-0.177767	0.0715442	-2.48472	0.0129655	0.0417826	Ralb
ENSMUSG00000004455.16	3687.03	-0.121364	0.147366	-0.823556	0.410192	0.628086	Ppp1cc
ENSMUSG00000004460.16	5794.43	-1.22891	0.117919	-10.4216	1.97629e-25	7.92042e-24	Dnajb11
ENSMUSG00000004462.6	772.749	-1.00868	0.138954	-7.25907	3.89768e-13	6.6216e-12	Tbccd1
ENSMUSG00000004473.10	53.8895	-1.98864	0.444584	-4.47303	7.71193e-06	5.22348e-05	Clec11a
ENSMUSG00000004500.9	593.504	0.155927	0.496025	0.314353	0.753253	0.882558	Zfp324
ENSMUSG00000004508.6	1634.6	-0.586847	0.0953309	-6.15589	7.46564e-10	8.94843e-09	Gab2
ENSMUSG00000004530.12	11717	0.37262	0.0709354	5.25296	1.49677e-07	1.32507e-06	Coro1c
ENSMUSG00000004535.12	11417.2	0.155127	0.0671303	2.31083	0.020842	0.0625621	Tax1bp1
ENSMUSG00000004540.7	12.8728	0.447271	0.791655	0.564982	0.572086	0.766572	Psg17
ENSMUSG00000004542.15	2.47431	1.96164	2.18711	0.896911	0.369766	0.588767	Psg19
ENSMUSG00000004552.16	0.502598	-2.50196	3.99635	-0.626063	0.531274	NA	Ctse
ENSMUSG00000004558.14	1150.83	-0.820318	0.147871	-5.54752	2.89748e-08	2.85485e-07	Ndrg2
ENSMUSG00000004561.14	272.63	0.0294362	0.17213	0.171011	0.864215	0.940805	Mettl17
ENSMUSG00000004562.16	4789.14	-0.0775175	0.0828921	-0.935162	0.349705	0.568688	Arhgef40
ENSMUSG00000004565.15	1445.61	0.385864	0.111683	3.45499	0.000550309	0.00256613	Pnpla6
ENSMUSG00000004567.16	2110.21	-0.338357	0.095559	-3.54082	0.000398885	0.00191864	Mcoln1
ENSMUSG00000004568.12	2777.05	-0.655786	0.0842227	-7.78633	6.89819e-15	1.37434e-13	Arhgef18
ENSMUSG00000004591.16	6951.53	0.0707048	0.0873444	0.809495	0.418231	0.635806	Pkn2
ENSMUSG00000004609.11	2.03355	-4.52018	3.26387	-1.38492	0.166078	0.331248	Cd33
ENSMUSG00000004610.4	2137.42	-0.025678	0.0820013	-0.313141	0.754173	0.882926	Etfb
ENSMUSG00000004612.9	0	NA	NA	NA	NA	NA	Nkg7
ENSMUSG00000004613.7	0	NA	NA	NA	NA	NA	Lim2
ENSMUSG00000004626.14	1040.91	-0.35124	0.102024	-3.44273	0.000575881	0.00267217	Stxbp2
ENSMUSG00000004630.18	0	NA	NA	NA	NA	NA	Pcp2
ENSMUSG00000004631.15	2062.11	-0.407739	0.105582	-3.86182	0.000112544	0.000610346	Sgce
ENSMUSG00000004633.17	221.124	0.313417	0.196382	1.59595	0.110499	0.244991	Chn2
ENSMUSG00000004637.15	396.001	-0.829691	0.151918	-5.46146	4.72246e-08	4.49305e-07	Wwox
ENSMUSG00000004642.13	1484.48	0.751352	0.114993	6.53392	6.40723e-11	8.73369e-10	Slbp
ENSMUSG00000004651.6	0	NA	NA	NA	NA	NA	Tyr
ENSMUSG00000004654.6	0.951758	-3.41196	3.95471	-0.86276	0.388269	NA	Ghrhr
ENSMUSG00000004655.5	750.471	-3.83208	0.237732	-16.1193	1.86605e-58	2.72811e-56	Aqp1
ENSMUSG00000004661.15	85.1479	0.439374	0.322113	1.36404	0.172556	0.341363	Arid3b
ENSMUSG00000004665.10	28552.8	0.0680168	0.0866313	0.78513	0.432377	0.649646	Cnn2
ENSMUSG00000004667.18	1518.91	-0.14548	0.143894	-1.01102	0.312006	0.525751	Polr2e
ENSMUSG00000004668.14	10.3784	2.73391	0.956566	2.85804	0.00426262	0.0160022	Abca13
ENSMUSG00000004677.17	8339.43	-0.0233074	0.0799668	-0.291463	0.770697	0.892457	Myo9b
ENSMUSG00000004698.10	222.979	0.589008	0.204176	2.88481	0.00391651	0.014856	Hdac9
ENSMUSG00000004707.14	9.0036	0.0831607	1.18127	0.0703993	0.943876	0.977563	Ly9
ENSMUSG00000004709.14	0.571055	-2.66996	3.98661	-0.669731	0.503029	NA	Cd244
ENSMUSG00000004730.14	1.34026	-3.91541	3.6762	-1.06507	0.286844	NA	Adgre1
ENSMUSG00000004748.5	18.7459	-1.07493	0.686532	-1.56574	0.11741	0.256006	Mtfp1
ENSMUSG00000004768.14	1710.98	0.213039	0.154172	1.38182	0.167027	0.332803	Rab23
ENSMUSG00000004771.12	4543.36	0.51781	0.0882439	5.86794	4.41239e-09	4.8262e-08	Rab11a
ENSMUSG00000004788.11	1230.7	0.110284	0.136239	0.809487	0.418235	0.635806	Eif2b2
ENSMUSG00000004789.10	2800.56	-0.268391	0.16081	-1.66899	0.0951185	0.218436	Dlst
ENSMUSG00000004791.7	63.4009	-0.0467338	0.338613	-0.138015	0.890228	0.951698	Pgf
ENSMUSG00000004798.14	3316.1	-1.00314	0.088939	-11.279	1.66688e-29	8.08516e-28	Ulk2
ENSMUSG00000004814.10	0.487878	2.37016	3.99386	0.593452	0.552879	NA	Ccl24
ENSMUSG00000004815.12	896.53	-0.287455	0.202167	-1.42187	0.155063	0.314828	Dgkq
ENSMUSG00000004821.1	0	NA	NA	NA	NA	NA	Tmed11
ENSMUSG00000004837.2	52.8531	-0.0415073	0.365132	-0.113678	0.909493	0.960869	Grap
ENSMUSG00000004842.18	0	NA	NA	NA	NA	NA	Pou1f1
ENSMUSG00000004843.6	5466.77	-0.0313135	0.0739041	-0.423705	0.671781	0.83555	Chmp2b
ENSMUSG00000004846.10	9094.84	-0.292066	0.0925639	-3.15529	0.00160338	0.00667324	Plod3
ENSMUSG00000004849.14	4853	0.218203	0.094194	2.31653	0.0205292	0.0617663	Ap1s1
ENSMUSG00000004864.12	1111.97	-0.119551	0.133427	-0.896006	0.370249	0.58904	Mapk13
ENSMUSG00000004865.15	4173.56	-0.0300839	0.0835685	-0.359991	0.718854	0.86318	Srpk1
ENSMUSG00000004872.15	430.183	0.510906	0.133383	3.83036	0.000127957	0.000685522	Pax3
ENSMUSG00000004880.11	2149.52	0.259707	0.143637	1.80808	0.0705937	0.171788	Lbr
ENSMUSG00000004885.5	45.7943	-4.65271	0.685938	-6.78298	1.17719e-11	1.71618e-10	Crabp2
ENSMUSG00000004891.16	1246.57	0.398062	0.183486	2.16944	0.0300494	0.0853918	Nes
ENSMUSG00000004892.13	8.90652	-0.408531	0.885529	-0.461342	0.644554	0.816309	Bcan
ENSMUSG00000004894.10	0.333333	1.81555	4.03404	0.450057	0.652669	NA	Hapln2
ENSMUSG00000004895.9	1618.01	0.142177	0.0941538	1.51005	0.131031	0.277912	Prcc
ENSMUSG00000004896.16	353.668	0.241099	0.142862	1.68764	0.0914811	0.211781	Rrnad1
ENSMUSG00000004897.16	17743.2	0.0228265	0.0914751	0.249537	0.802945	0.909334	Hdgf
ENSMUSG00000004902.7	0	NA	NA	NA	NA	NA	Slc25a18
ENSMUSG00000004929.12	1297.11	-0.283477	0.136154	-2.08203	0.03734	0.102266	Thop1
ENSMUSG00000004931.11	629.503	-0.165123	0.17728	-0.931423	0.351635	0.570522	Apba3
ENSMUSG00000004933.17	4.64259	0.109254	1.33653	0.0817448	0.93485	0.97362	Matk
ENSMUSG00000004934.14	1711.92	0.514687	0.111388	4.62067	3.82508e-06	2.74675e-05	Pias4
ENSMUSG00000004936.8	7883.76	-0.0987231	0.0769411	-1.2831	0.199457	0.38069	Map2k1
ENSMUSG00000004937.6	4030.64	0.0160212	0.104535	0.153262	0.878192	0.946165	Sgta
ENSMUSG00000004939.7	0	NA	NA	NA	NA	NA	Nmrk2
ENSMUSG00000004945.15	1734.04	0.182036	0.0902151	2.0178	0.0436119	0.115941	Tmem242
ENSMUSG00000004947.15	650.221	-0.00745561	0.164687	-0.0452714	0.963891	0.9854	Dtx2
ENSMUSG00000004948.12	2.6558	-1.13993	2.19871	-0.518451	0.604143	0.789486	Zp3
ENSMUSG00000004951.10	2251.17	-0.509987	0.0858167	-5.94275	2.8028e-09	3.13841e-08	Hspb1
ENSMUSG00000004952.13	699.566	0.0669408	0.131591	0.508704	0.61096	0.794408	Rasa4
ENSMUSG00000004961.7	6.54752	0.236654	0.959805	0.246565	0.805245	0.910608	Syt5
ENSMUSG00000004980.16	17830.2	0.347061	0.0749566	4.63016	3.65384e-06	2.63198e-05	Hnrnpa2b1
ENSMUSG00000004988.9	0	NA	NA	NA	NA	NA	Fxyd4
ENSMUSG00000004994.12	295.131	0.0383811	0.218883	0.17535	0.860805	0.938616	Ccdc130
ENSMUSG00000004996.9	695.593	-0.224793	0.154775	-1.45239	0.146393	0.301022	Mri1
ENSMUSG00000005034.15	3998.02	-0.222799	0.377083	-0.59085	0.554621	0.753633	Prkacb
ENSMUSG00000005043.13	2030.79	-1.98866	0.128479	-15.4784	4.85106e-54	6.21655e-52	Sgsh
ENSMUSG00000005045.16	83.3054	-0.13944	0.316361	-0.440763	0.659385	0.827099	Chd5
ENSMUSG00000005054.7	6418.01	-0.508698	0.0653992	-7.77836	7.34731e-15	1.45822e-13	Cstb
ENSMUSG00000005057.13	171.319	0.173784	0.220833	0.786947	0.431313	0.648673	Sh2b2
ENSMUSG00000005069.12	3245.33	-0.0602676	0.11019	-0.546944	0.584417	0.774992	Pex5
ENSMUSG00000005078.16	1284.2	-0.0700869	0.106931	-0.65544	0.512185	0.721221	Jkamp
ENSMUSG00000005087.17	22116	-0.625497	0.104343	-5.99461	2.0398e-09	2.31526e-08	Cd44
ENSMUSG00000005089.15	71.4899	-0.175732	0.390695	-0.449794	0.652859	0.822313	Slc1a2
ENSMUSG00000005102.13	2087.05	0.326004	0.0987934	3.29986	0.000967328	0.00425821	Eif2ak4
ENSMUSG00000005103.12	20573.5	-0.19576	0.118227	-1.6558	0.0977618	0.22305	Wdr1
ENSMUSG00000005107.13	388.52	0.663872	0.178803	3.71287	0.000204919	0.00105014	Slc2a9
ENSMUSG00000005124.9	6689.24	-0.569187	0.11012	-5.16877	2.35634e-07	2.03399e-06	Wisp1
ENSMUSG00000005125.12	1833.32	-0.58866	0.170656	-3.4494	0.000561834	0.002614	Ndrg1
ENSMUSG00000005131.4	45.0884	-0.290689	0.391453	-0.742588	0.457731	0.674101	4930550C14Rik
ENSMUSG00000005142.10	5275.1	-0.351934	0.084735	-4.15335	3.27649e-05	0.000197905	Man2b1
ENSMUSG00000005148.7	153.291	0.784117	0.222446	3.52497	0.000423524	0.00203104	Klf5
ENSMUSG00000005150.16	333.561	-0.360861	0.189776	-1.90151	0.0572352	0.145275	Wdr83
ENSMUSG00000005161.15	8089.1	-0.0698135	0.0775947	-0.89972	0.368269	0.587531	Prdx2
ENSMUSG00000005198.15	16466.1	0.452521	0.0696961	6.49278	8.42673e-11	1.1301e-09	Polr2a
ENSMUSG00000005202.2	0	NA	NA	NA	NA	NA	Shbg
ENSMUSG00000005204.12	4253.58	0.300472	0.0937465	3.20515	0.00134992	0.005738	Senp3
ENSMUSG00000005220.10	0	NA	NA	NA	NA	NA	Corin
ENSMUSG00000005225.15	1061.14	0.609542	0.108788	5.60301	2.1066e-08	2.11578e-07	Plekha8
ENSMUSG00000005232.11	0	NA	NA	NA	NA	NA	G6pc2
ENSMUSG00000005233.16	769.117	-0.606867	0.128897	-4.70817	2.49956e-06	1.8559e-05	Spc25
ENSMUSG00000005237.14	5.08103	1.12376	1.62246	0.692627	0.488544	0.701249	Dnah2
ENSMUSG00000005251.14	0	NA	NA	NA	NA	NA	Ripk4
ENSMUSG00000005262.12	1645.43	-0.431752	0.108721	-3.97119	7.15145e-05	0.00040256	Ufd1
ENSMUSG00000005267.13	656.462	0.875369	0.154889	5.65159	1.58974e-08	1.61938e-07	Zfp287
ENSMUSG00000005268.20	62.9918	-0.823958	0.32439	-2.54002	0.0110845	0.0365608	Prlr
ENSMUSG00000005299.6	2246.76	-0.411356	0.0983717	-4.18165	2.89407e-05	0.000176553	Letm1
ENSMUSG00000005312.15	7147.65	-0.391418	0.0626881	-6.2439	4.26795e-10	5.28026e-09	Ubqln1
ENSMUSG00000005320.9	0.487878	2.37016	3.99386	0.593452	0.552879	NA	Fgfr4
ENSMUSG00000005338.13	30.7898	-1.08225	0.531219	-2.03729	0.0416214	0.111665	Cadm3
ENSMUSG00000005339.10	0	NA	NA	NA	NA	NA	Fcer1a
ENSMUSG00000005354.15	1900.37	0.107028	0.0955992	1.11955	0.262904	0.466207	Txn2
ENSMUSG00000005355.9	64.6596	-0.351436	0.387312	-0.907372	0.36421	0.583321	Casp14
ENSMUSG00000005357.9	1103.6	-0.268914	0.162135	-1.65858	0.0972014	0.222089	Slc1a6
ENSMUSG00000005360.14	26.7851	1.02722	0.477172	2.15272	0.0313404	0.0884844	Slc1a3
ENSMUSG00000005362.14	1869.64	0.207937	0.097939	2.12313	0.0337434	0.093978	Crbn
ENSMUSG00000005364.11	0.469281	-2.41239	4.00202	-0.602793	0.546646	NA	Il5ra
ENSMUSG00000005370.3	3037.65	0.544404	0.0905047	6.01519	1.79671e-09	2.05734e-08	Msh6
ENSMUSG00000005371.14	5853.82	0.0586728	0.0744439	0.788148	0.43061	0.648022	Fbxo11
ENSMUSG00000005373.13	2.59186	-0.84137	2.20836	-0.380993	0.703209	0.854569	Mlxipl
ENSMUSG00000005374.13	1736.03	-0.33443	0.100811	-3.31741	0.00090857	0.00402774	Tbl2
ENSMUSG00000005378.17	790.037	-0.312769	0.137923	-2.26771	0.0233467	0.0689835	Wbscr22
ENSMUSG00000005397.8	74110.1	-1.11776	0.0607522	-18.3987	1.34574e-75	3.03669e-73	Nid1
ENSMUSG00000005410.6	1819.05	0.264767	0.147136	1.79947	0.0719436	0.174603	Mcm5
ENSMUSG00000005413.8	18286.8	-0.303518	0.0933625	-3.25096	0.00115017	0.00498277	Hmox1
ENSMUSG00000005417.17	26467.1	-1.15501	0.077168	-14.9674	1.19848e-50	1.41366e-48	Mprip
ENSMUSG00000005442.13	10577.1	0.223037	0.0863572	2.58273	0.00980219	0.0329384	Cic
ENSMUSG00000005447.12	900.672	0.21807	0.118616	1.83846	0.0659945	0.162874	Pafah1b3
ENSMUSG00000005465.9	43.6924	-0.817304	0.407486	-2.00572	0.044886	0.118644	Il27ra
ENSMUSG00000005469.10	6549.93	-0.427964	0.0850186	-5.03377	4.80936e-07	3.96043e-06	Prkaca
ENSMUSG00000005470.8	583.833	-0.0607126	0.189139	-0.320994	0.748215	0.879923	Asf1b
ENSMUSG00000005474.9	0	NA	NA	NA	NA	NA	Myl10
ENSMUSG00000005481.18	2794.39	-0.0179368	0.144259	-0.124338	0.901048	0.957042	Ddx39
ENSMUSG00000005483.10	2610.19	-0.219246	0.0906695	-2.41808	0.0156025	0.0488697	Dnajb1
ENSMUSG00000005493.15	5.94561	-0.422972	1.20116	-0.352136	0.724736	0.866755	Msh4
ENSMUSG00000005501.14	2692.06	-0.0139533	0.0812268	-0.171781	0.863609	0.94034	Usp40
ENSMUSG00000005503.8	0.308607	1.7189	4.04271	0.425186	0.670701	NA	Evx1
ENSMUSG00000005505.12	905.775	-0.120813	0.263394	-0.458678	0.646465	0.817932	Kbtbd4
ENSMUSG00000005506.16	7478.41	0.282957	0.0690131	4.10004	4.13073e-05	0.000244522	Celf1
ENSMUSG00000005510.9	1854.53	0.112599	0.0896145	1.25649	0.20894	0.394075	Ndufs3
ENSMUSG00000005514.14	7598.06	-0.347785	0.0947239	-3.67157	0.000241067	0.00121588	Por
ENSMUSG00000005533.10	16187.9	-0.114232	0.0702237	-1.62669	0.103803	0.23332	Igf1r
ENSMUSG00000005534.10	3802.77	0.0223229	0.0984298	0.22679	0.820587	0.919539	Insr
ENSMUSG00000005540.10	0	NA	NA	NA	NA	NA	Fcer2a
ENSMUSG00000005547.14	0	NA	NA	NA	NA	NA	Cyp2a5
ENSMUSG00000005553.14	0	NA	NA	NA	NA	NA	Atp4a
ENSMUSG00000005566.14	7511.21	0.0498358	0.0759013	0.656587	0.511447	0.720719	Trim28
ENSMUSG00000005575.16	2924.68	-0.287771	0.110466	-2.60507	0.00918545	0.0311432	Ube2m
ENSMUSG00000005580.11	477.902	-0.522848	0.157333	-3.3232	0.00088992	0.00395605	Adcy9
ENSMUSG00000005583.16	196.584	0.659882	0.238832	2.76295	0.00572807	0.0207241	Mef2c
ENSMUSG00000005609.16	5831.51	0.164078	0.0745481	2.20097	0.0277383	0.0797792	Ctr9
ENSMUSG00000005610.17	51992.6	-0.679192	0.064875	-10.4692	1.19598e-25	4.86834e-24	Eif4g2
ENSMUSG00000005611.15	2091	0.237873	0.102589	2.31869	0.0204116	0.0615115	Mrvi1
ENSMUSG00000005615.14	4411.81	0.396784	0.571086	0.694788	0.487188	0.700465	Pcyt1a
ENSMUSG00000005621.11	2709.02	0.389817	0.0905107	4.30685	1.65593e-05	0.000105386	Zfp592
ENSMUSG00000005625.15	4042.31	0.0173363	0.0802465	0.216037	0.828959	0.924281	Psmd4
ENSMUSG00000005628.12	1.6198	-4.19274	2.73412	-1.53349	0.125156	0.268441	Tmod4
ENSMUSG00000005640.11	0.5	2.4024	3.99196	0.601811	0.5473	NA	Insrr
ENSMUSG00000005649.17	2.0554	4.44771	2.58966	1.71749	0.0858898	0.201114	Cabp5
ENSMUSG00000005656.9	3513.48	0.438687	0.0929696	4.71861	2.37465e-06	1.77012e-05	Snx6
ENSMUSG00000005667.8	1586.3	-1.08239	0.0928875	-11.6527	2.2243e-31	1.16021e-29	Mthfd2
ENSMUSG00000005672.12	11.4595	0.498538	0.720048	0.692368	0.488706	0.701434	Kit
ENSMUSG00000005674.9	955.508	-0.112261	0.111539	-1.00647	0.314189	0.528185	Tomm40l
ENSMUSG00000005677.14	0	NA	NA	NA	NA	NA	Nr1i3
ENSMUSG00000005681.12	14.1878	-1.40491	0.69704	-2.01554	0.0438476	0.116463	Apoa2
ENSMUSG00000005682.9	964.021	0.813291	0.124321	6.54185	6.0762e-11	8.30974e-10	Pan2
ENSMUSG00000005683.8	18710.9	0.415931	0.0758042	5.48692	4.09013e-08	3.92199e-07	Cs
ENSMUSG00000005686.17	5993.43	1.03688	0.101062	10.2598	1.06922e-24	4.08034e-23	Ampd3
ENSMUSG00000005687.14	1474.03	0.13129	0.111362	1.17894	0.238421	0.434216	Bcas2
ENSMUSG00000005696.11	0	NA	NA	NA	NA	NA	Sh2d1a
ENSMUSG00000005698.15	2689.96	0.226819	0.0776139	2.9224	0.00347346	0.013351	Ctcf
ENSMUSG00000005699.16	120.063	-0.145627	0.30798	-0.472846	0.636323	0.811607	Pard6a
ENSMUSG00000005705.10	0.938183	3.31764	3.34406	0.992101	0.321148	NA	Agrp
ENSMUSG00000005716.16	0	NA	NA	NA	NA	NA	Pvalb
ENSMUSG00000005718.7	203.236	0.210439	0.199501	1.05483	0.291505	0.500739	Tfap4
ENSMUSG00000005732.14	4958.17	-0.0838705	0.106281	-0.789143	0.430028	0.647522	Ranbp1
ENSMUSG00000005763.15	0.650504	2.78547	3.97225	0.701231	0.483159	NA	Cd247
ENSMUSG00000005774.12	781.649	-0.224608	0.153151	-1.46657	0.142492	0.295164	Rfx5
ENSMUSG00000005779.12	5452.28	0.0864784	0.0968132	0.89325	0.371723	0.590299	Psmb4
ENSMUSG00000005800.3	36.8911	-1.31353	0.45553	-2.88352	0.00393255	0.0149113	Mmp8
ENSMUSG00000005802.12	7171.9	-0.169357	0.0803345	-2.10815	0.0350182	0.0970459	Slc30a4
ENSMUSG00000005803.14	1749.3	-0.220447	0.0859042	-2.56619	0.0102822	0.0343514	Sqor
ENSMUSG00000005804.14	812.097	-0.226891	0.288067	-0.787633	0.430911	0.648193	Bloc1s6
ENSMUSG00000005813.12	2703.04	0.0623101	0.0804995	0.774043	0.438905	0.655988	Metap1
ENSMUSG00000005823.8	2011.32	-0.398513	0.0997772	-3.99403	6.49609e-05	0.000369375	Gpr108
ENSMUSG00000005824.6	0	NA	NA	NA	NA	NA	Tnfsf14
ENSMUSG00000005836.8	1592.46	0.142705	0.0984681	1.44925	0.147267	0.30231	Gata6
ENSMUSG00000005846.11	5760.52	0.174148	0.0946297	1.84031	0.0657221	0.162351	Rsl1d1
ENSMUSG00000005864.7	0.833333	3.141	3.95804	0.793574	0.427443	NA	Cnga2
ENSMUSG00000005871.14	8480.75	-1.13913	0.352989	-3.22709	0.00125055	0.00535948	Apc
ENSMUSG00000005873.5	11495.6	-0.289635	0.0697014	-4.15537	3.24758e-05	0.00019633	Reep5
ENSMUSG00000005881.13	5075.54	0.0915803	0.100736	0.909109	0.363293	0.582255	Ergic3
ENSMUSG00000005882.18	1122.2	0.332986	0.242151	1.37512	0.169095	0.336054	Uqcc1
ENSMUSG00000005883.15	0	NA	NA	NA	NA	NA	Spo11
ENSMUSG00000005886.14	3862.83	0.225355	0.075748	2.97506	0.00292934	0.0114612	Ncoa2
ENSMUSG00000005891.7	0	NA	NA	NA	NA	NA	Prl4a1
ENSMUSG00000005892.4	1.09499	-3.62818	3.90721	-0.928587	0.353103	NA	Trh
ENSMUSG00000005893.14	3900.82	0.274052	0.0722174	3.79482	0.00014775	0.000781674	Nr2c2
ENSMUSG00000005897.14	736.306	-0.134743	0.129646	-1.03932	0.298656	0.509859	Nr2c1
ENSMUSG00000005899.12	1561.51	0.111666	0.106994	1.04367	0.296637	0.507139	Smpd4
ENSMUSG00000005907.14	604.277	-0.402679	0.109037	-3.69303	0.000221598	0.00112782	Pex1
ENSMUSG00000005917.15	0.932191	-0.0281562	3.43393	-0.00819941	0.993458	NA	Otx1
ENSMUSG00000005936.18	4164.43	0.0949918	0.489686	0.193985	0.846187	0.932487	Kctd20
ENSMUSG00000005947.11	1.38418	0.529083	3.11423	0.169892	0.865095	NA	Itgae
ENSMUSG00000005949.9	1420.06	-0.492121	0.105651	-4.65801	3.19285e-06	2.32983e-05	Ctns
ENSMUSG00000005950.14	223.008	0.762409	0.204189	3.73384	0.000188584	0.000974365	P2rx5
ENSMUSG00000005951.13	90.5909	-1.53254	0.278022	-5.51231	3.54145e-08	3.43554e-07	Shpk
ENSMUSG00000005952.15	1.60766	1.2575	2.99017	0.420545	0.674087	0.836815	Trpv1
ENSMUSG00000005958.14	2293.14	-0.195904	0.140825	-1.39111	0.164191	0.328337	Ephb3
ENSMUSG00000005968.14	570.154	-0.0947903	0.128448	-0.737964	0.460536	0.676339	Tuft1
ENSMUSG00000005973.6	16327.3	-0.507469	0.0704859	-7.19958	6.03976e-13	1.00469e-11	Rcn1
ENSMUSG00000005980.15	0	NA	NA	NA	NA	NA	Dnase1
ENSMUSG00000005981.11	3561.74	-0.120771	0.104719	-1.15329	0.248793	0.447801	Trap1
ENSMUSG00000005982.13	904.106	-0.0478178	0.223444	-0.214004	0.830544	0.925198	Naa60
ENSMUSG00000005983.15	42.9071	0.00650341	0.382764	0.0169907	0.986444	0.994009	1700037C18Rik
ENSMUSG00000005986.15	251.496	0.291329	0.196957	1.47916	0.139099	0.290016	Ankrd13d
ENSMUSG00000005994.14	1.08012	3.52057	3.93562	0.894539	0.371033	NA	Tyrp1
ENSMUSG00000006005.17	17287.8	-0.207309	0.0761322	-2.72302	0.00646883	0.023019	Tpr
ENSMUSG00000006007.14	6.41686	0.145927	1.18382	0.123268	0.901895	0.957042	Pdc
ENSMUSG00000006010.14	1989.82	-0.64067	0.125733	-5.09548	3.47854e-07	2.92603e-06	BC003331
ENSMUSG00000006014.16	239.75	-2.97215	0.29649	-10.0245	1.18997e-23	4.29631e-22	Prg4
ENSMUSG00000006019.15	440.257	0.0210607	0.142239	0.148065	0.882291	0.948199	Dhx34
ENSMUSG00000006021.5	232.251	-0.228265	0.265267	-0.860512	0.389507	0.608198	Kptn
ENSMUSG00000006024.13	7559.38	-0.279853	0.0728756	-3.84014	0.000122962	0.000660979	Napa
ENSMUSG00000006050.11	1834.9	-0.35295	0.112325	-3.14223	0.00167666	0.00694896	Sra1
ENSMUSG00000006056.13	0.487878	2.37016	3.99386	0.593452	0.552879	NA	Calcoco2
ENSMUSG00000006057.15	1866.7	-0.328842	0.133787	-2.45796	0.013973	0.0445318	Atp5g1
ENSMUSG00000006058.10	1646.92	-0.225117	0.0915745	-2.45829	0.0139601	0.0445042	Snf8
ENSMUSG00000006095.12	1291.65	-0.318639	0.123008	-2.5904	0.00958648	0.0323339	Tbcb
ENSMUSG00000006127.9	730.461	-0.467538	0.125579	-3.72307	0.000196819	0.00101162	Inpp5k
ENSMUSG00000006134.3	4102.4	0.336233	0.0764278	4.39936	1.08572e-05	7.14862e-05	Crkl
ENSMUSG00000006143.12	1.34026	-3.91541	3.6762	-1.06507	0.286844	NA	Upk3bl
ENSMUSG00000006154.13	17.9043	0.483392	0.757276	0.63833	0.523259	0.729442	Eps8l1
ENSMUSG00000006169.19	9813.28	-0.139616	0.0640541	-2.17965	0.0292832	0.0835283	Clint1
ENSMUSG00000006179.9	12.1288	1.77893	0.940709	1.89105	0.0586177	0.148204	Prss16
ENSMUSG00000006191.17	743.25	0.162228	0.118462	1.36945	0.170857	0.338648	Cdkal1
ENSMUSG00000006200.3	0	NA	NA	NA	NA	NA	Rhox6
ENSMUSG00000006204.6	4.39454	-0.52825	1.14991	-0.459386	0.645957	0.817538	5430419D17Rik
ENSMUSG00000006205.13	1050.6	-0.621312	0.120437	-5.15883	2.48494e-07	2.13347e-06	Htra1
ENSMUSG00000006215.12	709.056	0.0703539	0.113955	0.617385	0.536981	0.740221	Zbtb17
ENSMUSG00000006216.10	1.42104	-3.99391	2.87611	-1.38865	0.164939	NA	Clcnkb
ENSMUSG00000006218.4	18.4318	-0.734047	0.525419	-1.39707	0.162393	0.325812	Fam131c
ENSMUSG00000006219.12	4242.42	-0.115315	0.103638	-1.11267	0.265849	0.469977	Fblim1
ENSMUSG00000006221.7	251.775	-2.57543	0.191272	-13.4648	2.52114e-41	1.98253e-39	Hspb7
ENSMUSG00000006235.6	2.51299	-4.82202	3.10123	-1.55487	0.119976	0.259963	Epor
ENSMUSG00000006241.16	97.2255	-0.300409	0.289227	-1.03866	0.298961	0.510272	Ccdc159
ENSMUSG00000006262.15	5267.45	-0.487591	0.113731	-4.28722	1.80923e-05	0.000114511	Mob1b
ENSMUSG00000006269.7	11.4479	-1.91405	0.776454	-2.46511	0.0136969	0.0437729	Atp6v1b1
ENSMUSG00000006270.7	0	NA	NA	NA	NA	NA	Vax1
ENSMUSG00000006273.14	10282.9	-0.460097	0.0770792	-5.96914	2.38502e-09	2.68218e-08	Atp6v1b2
ENSMUSG00000006276.10	2973.28	0.0609272	0.0748679	0.813796	0.415762	0.633763	Eps15l1
ENSMUSG00000006281.7	2545.32	-0.496905	0.108294	-4.58847	4.4651e-06	3.17233e-05	Tep1
ENSMUSG00000006288.7	862.696	0.402157	0.10447	3.8495	0.000118361	0.00063823	Ttc5
ENSMUSG00000006289.14	1163.19	0.157607	0.126104	1.24982	0.211365	0.397243	Osgep
ENSMUSG00000006299.13	4616.12	-0.306931	0.0876765	-3.50072	0.000464006	0.00220026	Aamp
ENSMUSG00000006301.17	6256.88	-1.24046	0.189319	-6.55218	5.6703e-11	7.78027e-10	Tmbim1
ENSMUSG00000006304.14	18702.8	-0.825878	0.0710369	-11.626	3.03882e-31	1.57715e-29	Arpc2
ENSMUSG00000006307.16	3000.87	-0.0423757	0.199982	-0.211898	0.832187	0.926238	Kmt2b
ENSMUSG00000006310.10	4.14423	0.753822	1.09915	0.685824	0.492824	0.704836	Zbtb32
ENSMUSG00000006311.8	0	NA	NA	NA	NA	NA	Etv2
ENSMUSG00000006313.5	16.9023	-0.376653	0.597971	-0.629885	0.52877	0.734001	Upk1a
ENSMUSG00000006315.9	1246.18	-0.200253	0.0969125	-2.06632	0.0387978	0.105487	Tmem147
ENSMUSG00000006333.14	16853	-0.0129449	0.0751952	-0.172151	0.863319	0.940172	Rps9
ENSMUSG00000006335.16	386.965	0.233707	0.293958	0.795035	0.426593	0.644406	Tfpt
ENSMUSG00000006342.15	62.8672	-1.44176	0.411237	-3.50593	0.000455023	0.0021631	Susd2
ENSMUSG00000006344.17	29.3485	0.67468	0.521661	1.29333	0.195897	0.375445	Ggt5
ENSMUSG00000006345.10	381.404	1.54596	0.184677	8.37114	5.70645e-17	1.33558e-15	Ggt1
ENSMUSG00000006356.10	4145.76	-0.393769	0.148899	-2.64454	0.0081803	0.0282427	Crip2
ENSMUSG00000006360.11	265.243	-1.69467	0.167583	-10.1124	4.86739e-24	1.78844e-22	Crip1
ENSMUSG00000006362.16	1.60745	1.13266	2.45452	0.461458	0.64447	0.816253	Cbfa2t3
ENSMUSG00000006369.14	516.993	-0.250029	0.152338	-1.64128	0.100739	0.227815	Fbln1
ENSMUSG00000006373.10	9169.64	-0.159781	0.0616421	-2.59208	0.00953975	0.032192	Pgrmc1
ENSMUSG00000006378.14	596.296	0.383428	0.127242	3.01338	0.00258357	0.0102298	Gcat
ENSMUSG00000006386.15	176.628	0.784633	0.215163	3.64669	0.000265645	0.00132759	Tek
ENSMUSG00000006389.13	0.5	2.4024	3.99196	0.601811	0.5473	NA	Mpl
ENSMUSG00000006390.15	3089.49	-0.0540243	0.139445	-0.387423	0.698443	0.851524	Elovl1
ENSMUSG00000006392.16	976.436	-0.55786	0.108117	-5.1598	2.47215e-07	2.12337e-06	Med8
ENSMUSG00000006395.16	368.839	-0.704003	0.177248	-3.97186	7.13127e-05	0.000401751	Hyi
ENSMUSG00000006398.15	1441.09	-0.655699	0.172928	-3.79175	0.000149592	0.000790012	Cdc20
ENSMUSG00000006403.13	739.735	0.443604	0.16421	2.70144	0.00690409	0.0243467	Adamts4
ENSMUSG00000006411.12	12.7347	-0.68753	0.718325	-0.957129	0.338502	0.556604	Nectin4
ENSMUSG00000006412.10	2238.29	0.365508	0.1123	3.25473	0.00113498	0.00492213	Pfdn2
ENSMUSG00000006418.17	2141.76	0.941492	0.0809379	11.6323	2.82468e-31	1.46968e-29	Rnf114
ENSMUSG00000006423.15	4557.4	-0.0958877	0.0741211	-1.29366	0.195782	0.375259	C330007P06Rik
ENSMUSG00000006435.15	149.025	-1.13219	0.242376	-4.67122	2.99414e-06	2.19641e-05	Neurl1a
ENSMUSG00000006442.10	2644.24	-0.292336	0.107049	-2.73086	0.00631687	0.022546	Srm
ENSMUSG00000006445.3	4834.74	1.03473	0.168019	6.15839	7.34864e-10	8.82347e-09	Epha2
ENSMUSG00000006456.10	1515.15	0.283907	0.118544	2.39495	0.0166225	0.0516359	Rbm14
ENSMUSG00000006457.3	104.785	-0.24143	0.267879	-0.901265	0.367447	0.586966	Actn3
ENSMUSG00000006462.6	49.5753	-0.753343	0.424869	-1.77312	0.0762092	0.182691	A530013C23Rik
ENSMUSG00000006463.13	314.337	-0.498315	0.380139	-1.31088	0.189899	0.366752	Zdhhc24
ENSMUSG00000006464.8	211.653	0.711625	0.203066	3.50441	0.00045762	0.00217346	Bbs1
ENSMUSG00000006469.13	0.469281	-2.41239	4.00202	-0.602793	0.546646	NA	Slc34a3
ENSMUSG00000006471.18	1213.28	0.132349	0.102144	1.29571	0.195075	0.374302	Ndor1
ENSMUSG00000006476.19	857.586	0.141498	0.152454	0.928136	0.353337	0.572711	Nsmf
ENSMUSG00000006488.17	16.751	0.581625	0.58648	0.991721	0.321334	0.53646	Prl7a1
ENSMUSG00000006490.3	10.7881	1.34282	1.09745	1.22359	0.221107	0.410424	Prl8a9
ENSMUSG00000006494.11	3815.45	-0.515867	0.121145	-4.25826	2.06023e-05	0.000129021	Pdk1
ENSMUSG00000006498.16	9067.32	-0.188511	0.160648	-1.17344	0.24062	0.437107	Ptbp1
ENSMUSG00000006517.5	828.833	-0.959899	0.146137	-6.5685	5.0825e-11	7.02949e-10	Mvd
ENSMUSG00000006519.11	3386.89	-0.464869	0.123495	-3.76427	0.000167039	0.000873043	Cyba
ENSMUSG00000006522.16	2.60307	0.284489	2.20987	0.128736	0.897567	0.955257	Itih3
ENSMUSG00000006526.12	919.976	-0.126627	0.105678	-1.19824	0.230824	0.424032	Tmem110
ENSMUSG00000006527.15	1642.3	0.553799	0.103476	5.35195	8.70112e-08	8.00688e-07	Sfmbt1
ENSMUSG00000006529.15	0	NA	NA	NA	NA	NA	Itih1
ENSMUSG00000006538.12	3.39579	-1.66922	1.63622	-1.02017	0.307649	0.520648	Ihh
ENSMUSG00000006542.13	7.13893	0.141161	0.900653	0.156731	0.875457	0.94497	Prkag3
ENSMUSG00000006546.3	0	NA	NA	NA	NA	NA	Cryba2
ENSMUSG00000006567.11	36.3515	-0.5641	0.433961	-1.29989	0.193639	0.372321	Atp7b
ENSMUSG00000006570.3	0	NA	NA	NA	NA	NA	Defb2
ENSMUSG00000006574.15	0	NA	NA	NA	NA	NA	Slc4a1
ENSMUSG00000006575.14	23.1349	0.829503	0.567764	1.461	0.144015	0.29737	Rundc3a
ENSMUSG00000006576.16	756.77	-0.304565	0.136852	-2.22551	0.0260472	0.0757764	Slc4a3
ENSMUSG00000006585.3	615.536	0.152593	0.212705	0.717394	0.473131	0.687855	Cdt1
ENSMUSG00000006586.15	1195.72	1.26159	0.25578	4.93232	8.12595e-07	6.46836e-06	Runx1t1
ENSMUSG00000006587.6	2.68521	4.83439	1.98198	2.43917	0.0147212	0.046495	Snai3
ENSMUSG00000006589.8	2012.1	-0.0209476	0.148746	-0.140828	0.888006	0.950603	Aprt
ENSMUSG00000006599.13	4574.9	-0.243106	0.0766206	-3.17285	0.00150951	0.00632568	Gtf2h1
ENSMUSG00000006611.15	343.95	0.200809	0.157304	1.27657	0.201756	0.384191	Hfe
ENSMUSG00000006638.14	68.3414	0.439079	0.362063	1.21271	0.22524	0.416568	Abhd1
ENSMUSG00000006641.12	311.709	0.604698	0.178133	3.39464	0.000687192	0.00313748	Slc5a6
ENSMUSG00000006642.3	4.06895	-2.84965	1.61386	-1.76574	0.0774393	0.185127	Tcf23
ENSMUSG00000006649.17	0	NA	NA	NA	NA	NA	Nphs1
ENSMUSG00000006651.8	1993.95	-0.946595	0.0950612	-9.95774	2.33308e-23	8.26533e-22	Aplp1
ENSMUSG00000006673.14	3274.01	0.165219	0.0834472	1.97992	0.0477121	0.125016	Qrich1
ENSMUSG00000006675.10	107.229	-0.244379	0.244473	-0.999617	0.317496	0.531936	P4htm
ENSMUSG00000006676.16	6166.28	0.273691	0.10352	2.64386	0.0081967	0.0282899	Usp19
ENSMUSG00000006678.6	1701.2	0.468563	0.136868	3.42346	0.000618291	0.00285492	Pola1
ENSMUSG00000006699.17	20836	-0.87952	0.0643787	-13.6617	1.71994e-42	1.42254e-40	Cdc42
ENSMUSG00000006705.12	855.647	-0.103421	0.118035	-0.876188	0.380928	0.599901	Pknox1
ENSMUSG00000006711.15	2.8783	1.0421	2.18598	0.476719	0.633562	0.809649	D130043K22Rik
ENSMUSG00000006715.11	399.43	-0.175049	0.160057	-1.09367	0.274101	0.48044	Gmnn
ENSMUSG00000006717.7	2129.17	-0.140086	0.0835212	-1.67725	0.093494	0.215372	Acot13
ENSMUSG00000006720.16	53.7256	1.14382	0.443704	2.57789	0.00994058	0.0333387	Zfp184
ENSMUSG00000006724.12	8.77625	0.181691	0.918218	0.197873	0.843144	0.931433	Cyp27b1
ENSMUSG00000006728.12	7239.17	0.047826	0.0802407	0.596032	0.551154	0.751475	Cdk4
ENSMUSG00000006731.10	2093.28	-0.148634	0.0943903	-1.57468	0.115331	0.252773	B4galnt1
ENSMUSG00000006732.14	594.659	0.324945	0.199065	1.63236	0.102604	0.231098	Mettl1
ENSMUSG00000006736.9	6231.69	-0.151491	0.0676265	-2.24011	0.0250836	0.0732775	Tspan31
ENSMUSG00000006740.13	21645.3	-0.646268	0.0740166	-8.73139	2.51559e-18	6.45534e-17	Kif5b
ENSMUSG00000006763.14	648.347	-0.0393119	0.1402	-0.280399	0.779172	0.897597	Saal1
ENSMUSG00000006764.8	15.7844	-0.81221	0.732688	-1.10854	0.267631	0.472008	Tph2
ENSMUSG00000006777.7	0	NA	NA	NA	NA	NA	Krt23
ENSMUSG00000006782.16	790.238	-0.0707891	0.111279	-0.636143	0.524683	0.730573	Cnp
ENSMUSG00000006784.14	7.16957	1.39476	1.09546	1.27321	0.202943	0.385885	Ttc25
ENSMUSG00000006800.13	10144.5	-0.207014	0.0855061	-2.42104	0.0154762	0.048518	Sulf2
ENSMUSG00000006818.4	1980.33	-0.727675	0.0866593	-8.39697	4.58159e-17	1.08207e-15	Sod2
ENSMUSG00000006850.7	152.838	-0.394562	0.224142	-1.76032	0.0783539	0.187033	Tmco6
ENSMUSG00000006906.10	1064.57	-0.283278	0.197851	-1.43178	0.152207	0.31029	Stambp
ENSMUSG00000006920.14	1831.24	0.626605	0.0782116	8.01165	1.13177e-15	2.39018e-14	Ezh1
ENSMUSG00000006930.15	135.634	3.38882	0.515719	6.57106	4.99594e-11	6.91438e-10	Hap1
ENSMUSG00000006931.15	3628	-1.21173	0.102395	-11.8338	2.61007e-32	1.42592e-30	P3h4
ENSMUSG00000006932.17	13922.9	-0.294647	0.115371	-2.55392	0.0106518	0.0354151	Ctnnb1
ENSMUSG00000006941.5	1221.19	-0.427218	0.105088	-4.06534	4.7963e-05	0.000280009	Eif1b
ENSMUSG00000006948.7	0	NA	NA	NA	NA	NA	Klk4
ENSMUSG00000006958.13	169.117	-1.48462	0.218499	-6.79461	1.08606e-11	1.5934e-10	Chrd
ENSMUSG00000006998.15	16542.9	-0.190055	0.0780504	-2.43503	0.0148907	0.0469447	Psmd2
ENSMUSG00000007021.4	19.2306	1.15703	0.59917	1.93105	0.0534765	0.137333	Syngr3
ENSMUSG00000007029.16	4764.97	-0.07961	0.119911	-0.663909	0.506748	0.717214	Vars
ENSMUSG00000007030.8	40.4261	0.101407	0.551834	0.183764	0.854199	0.935935	Vwa7
ENSMUSG00000007033.4	21.9334	-0.287558	0.510477	-0.563312	0.573222	0.767258	Hspa1l
ENSMUSG00000007034.15	0	NA	NA	NA	NA	NA	Slc44a4
ENSMUSG00000007035.15	25.5042	-0.0533038	0.597434	-0.0892214	0.928906	0.970855	Msh5
ENSMUSG00000007036.15	1684.66	-0.266745	0.0915244	-2.91447	0.0035629	0.0136443	Abhd16a
ENSMUSG00000007038.5	1640.01	-0.668701	0.0905519	-7.38472	1.52771e-13	2.70147e-12	Neu1
ENSMUSG00000007039.12	958.633	-0.716067	0.120135	-5.9605	2.51461e-09	2.82028e-08	Ddah2
ENSMUSG00000007041.9	11290.4	0.117578	0.0889239	1.32223	0.186093	0.361325	Clic1
ENSMUSG00000007050.17	543.739	0.102535	0.169486	0.604978	0.545193	0.746289	Lsm2
ENSMUSG00000007080.14	1466.79	-0.0617176	0.15003	-0.411369	0.680802	0.841263	Pole
ENSMUSG00000007097.14	0.469281	-2.41239	4.00202	-0.602793	0.546646	NA	Atp1a2
ENSMUSG00000007107.6	0.571055	-2.66996	3.98661	-0.669731	0.503029	NA	Atp1a4
ENSMUSG00000007122.11	16.514	1.24879	0.673893	1.8531	0.0638676	0.158589	Casq1
ENSMUSG00000007207.10	408.895	0.406244	0.14749	2.75438	0.00588036	0.0212233	Stx1a
ENSMUSG00000007209.4	0	NA	NA	NA	NA	NA	Ceacam9
ENSMUSG00000007216.6	229.584	0.285173	0.199604	1.42869	0.153092	0.311645	Zfp775
ENSMUSG00000007279.14	5.8206	-0.998582	1.56217	-0.639227	0.522675	0.729079	Scube2
ENSMUSG00000007338.9	876.451	-1.24141	0.124857	-9.94268	2.71421e-23	9.58281e-22	Mrpl49
ENSMUSG00000007379.15	787.925	0.140385	0.129608	1.08315	0.278742	0.485874	Dennd2c
ENSMUSG00000007411.16	3288.01	0.2325	0.0819751	2.83622	0.00456504	0.0170113	Mark3
ENSMUSG00000007415.15	5213.89	0.167569	0.0673744	2.48714	0.0128776	0.041526	Gatad1
ENSMUSG00000007440.10	158.196	-1.66846	0.397044	-4.2022	2.64329e-05	0.000162447	Pcdha11
ENSMUSG00000007457.3	0.833333	3.141	3.95804	0.793574	0.427443	NA	2310003L06Rik
ENSMUSG00000007458.14	4829.75	0.0243654	0.0778162	0.313115	0.754194	0.882926	M6pr
ENSMUSG00000007476.18	2310.99	-0.669371	0.217757	-3.07393	0.00211256	0.00855241	Lrrc8a
ENSMUSG00000007480.3	0.837664	-3.23782	3.96081	-0.817463	0.413664	NA	Mc5r
ENSMUSG00000007564.14	11031.6	-0.0326525	0.0829278	-0.393747	0.693768	0.848508	Ppp2r1a
ENSMUSG00000007570.15	360.345	0.330769	0.152898	2.16333	0.0305158	0.0865329	Fance
ENSMUSG00000007589.8	440.802	-0.360693	0.141514	-2.54882	0.0108089	0.0358285	Tinf2
ENSMUSG00000007591.14	16.3908	1.08759	0.624783	1.74074	0.0817288	0.193465	Tssk4
ENSMUSG00000007594.10	74.0815	-0.483412	0.311893	-1.54993	0.121158	0.261896	Hapln4
ENSMUSG00000007603.8	915.07	-0.203195	0.0952788	-2.13263	0.0329548	0.09219	Dus3l
ENSMUSG00000007610.15	572.923	0.291058	0.180961	1.6084	0.107747	0.240234	Gtpbp3
ENSMUSG00000007613.15	2238.12	-0.692618	0.127004	-5.45351	4.93852e-08	4.68787e-07	Tgfbr1
ENSMUSG00000007617.18	945.67	-0.418961	0.121772	-3.44052	0.000580593	0.00269163	Homer1
ENSMUSG00000007646.13	128.313	-0.0448194	0.210847	-0.212569	0.831663	0.925963	Rad51c
ENSMUSG00000007653.12	32.6423	-0.110224	0.470146	-0.234446	0.814638	0.916563	Gabrb2
ENSMUSG00000007655.16	2287.34	-0.867359	0.108576	-7.98851	1.36577e-15	2.85532e-14	Cav1
ENSMUSG00000007656.13	4301.41	0.533896	0.106126	5.0308	4.88445e-07	4.0143e-06	Arpp19
ENSMUSG00000007659.18	3333.14	0.625129	0.374162	1.67075	0.0947719	0.217736	Bcl2l1
ENSMUSG00000007670.9	7212.53	-0.178273	0.0745955	-2.38987	0.0168544	0.0522314	Khsrp
ENSMUSG00000007682.6	915.535	2.90675	0.242123	12.0052	3.33502e-33	1.9073e-31	Dio2
ENSMUSG00000007721.6	1874.06	-0.331154	0.132693	-2.49565	0.0125728	0.0406813	Ccdc124
ENSMUSG00000007739.10	8102.74	-0.763314	0.127248	-5.99861	1.99015e-09	2.2651e-08	Cct4
ENSMUSG00000007777.9	515.539	-0.381704	0.147741	-2.58361	0.00977737	0.032871	0610009B22Rik
ENSMUSG00000007783.10	3028.1	0.135771	0.0788686	1.72148	0.085164	0.199707	Cpt1c
ENSMUSG00000007805.4	1218.44	-0.0879816	0.108229	-0.812924	0.416262	0.634199	Twist2
ENSMUSG00000007812.16	3660.59	0.00965681	0.0828101	0.116614	0.907166	0.959438	Zfp655
ENSMUSG00000007815.13	27910.1	-0.214105	0.0597348	-3.58425	0.00033805	0.00165283	Rhoa
ENSMUSG00000007817.14	11127.4	-0.587456	0.0683524	-8.59452	8.36148e-18	2.09643e-16	Zmiz1
ENSMUSG00000007827.10	1216.63	0.441293	0.113844	3.87629	0.000106059	0.00057881	Ankrd26
ENSMUSG00000007833.15	825.485	-0.374885	0.138641	-2.70399	0.00685126	0.0241809	Aldh16a1
ENSMUSG00000007836.6	10001.4	0.323916	0.0632717	5.11945	3.06421e-07	2.59539e-06	Hnrnpa0
ENSMUSG00000007837.11	269.181	-0.551694	0.20508	-2.69014	0.00714218	0.0251265	Prrg2
ENSMUSG00000007850.16	5018.67	-0.109399	0.103263	-1.05942	0.289407	0.498111	Hnrnph1
ENSMUSG00000007867.9	792.834	0.249963	0.128524	1.94487	0.0517901	0.133727	Ift43
ENSMUSG00000007872.3	7690.93	-0.178511	0.150893	-1.18303	0.236798	0.432131	Id3
ENSMUSG00000007877.2	1.13838	3.59316	3.8752	0.92722	0.353813	NA	Tcap
ENSMUSG00000007880.16	6575.09	0.532397	0.159711	3.3335	0.000857616	0.00381817	Arid1a
ENSMUSG00000007888.15	1346.23	-1.66696	0.148034	-11.2606	2.053e-29	9.93479e-28	Crlf1
ENSMUSG00000007891.16	69258.5	-0.431236	0.0862004	-5.00272	5.65284e-07	4.59487e-06	Ctsd
ENSMUSG00000007892.8	29618.4	0.0921387	0.102765	0.896593	0.369936	0.58885	Rplp1
ENSMUSG00000007907.4	0	NA	NA	NA	NA	NA	Cabs1
ENSMUSG00000007908.14	25.7594	0.0190719	0.598654	0.031858	0.974585	0.990172	Hmgcll1
ENSMUSG00000007944.8	0	NA	NA	NA	NA	NA	Ttc9b
ENSMUSG00000007946.11	0.484462	0.791328	3.51437	0.225169	0.821848	NA	Phox2a
ENSMUSG00000007950.9	1973.35	-0.0272017	0.0948869	-0.286675	0.774361	0.894621	Abhd8
ENSMUSG00000007987.12	776.128	0.161067	0.147042	1.09538	0.273348	0.479526	Ift22
ENSMUSG00000007989.7	885.896	0.702756	0.113236	6.20612	5.43088e-10	6.62038e-09	Fzd3
ENSMUSG00000008028.15	4.22147	0.0287314	1.35969	0.0211308	0.983141	0.992706	1700008O03Rik
ENSMUSG00000008035.12	1085.01	0.31442	0.474185	0.663074	0.507283	0.717695	Mid1ip1
ENSMUSG00000008036.11	3000.98	0.212174	0.179528	1.18184	0.237267	0.432744	Ap2s1
ENSMUSG00000008090.14	924.91	-0.564363	0.104953	-5.37729	7.5614e-08	7.02287e-07	Fgfrl1
ENSMUSG00000008129.14	42.5418	2.65823	0.549487	4.83766	1.3138e-06	1.01694e-05	4930432K21Rik
ENSMUSG00000008136.14	4124.86	-0.184016	0.068417	-2.68962	0.00715333	0.025153	Fhl2
ENSMUSG00000008140.17	3973.32	0.0258018	0.112229	0.229902	0.818168	0.918216	Emc10
ENSMUSG00000008153.11	6.99304	2.93827	1.35459	2.16912	0.0300733	0.0854182	Clstn3
ENSMUSG00000008167.14	681.27	-0.0588729	0.130976	-0.449494	0.653075	0.822485	Fbxw9
ENSMUSG00000008193.13	2.5471	-0.304287	2.24307	-0.135656	0.892093	0.95257	Spib
ENSMUSG00000008200.14	2466.62	0.398198	0.0884268	4.50314	6.69556e-06	4.58897e-05	Fnbp4
ENSMUSG00000008206.16	1618.8	-0.0236951	0.121964	-0.194279	0.845957	0.932483	Cers4
ENSMUSG00000008226.14	926.96	-0.42689	0.155419	-2.74671	0.00601957	0.0216429	Scrn3
ENSMUSG00000008301.11	2278.46	0.0721854	0.0996839	0.724143	0.468978	0.684139	Phax
ENSMUSG00000008305.18	2201.42	-0.00383145	0.092722	-0.0413219	0.967039	0.986828	Tle1
ENSMUSG00000008307.11	85.4384	0.0426749	0.265516	0.160724	0.872311	0.943972	1700109H08Rik
ENSMUSG00000008318.10	368.823	-0.559355	0.147828	-3.78383	0.000154434	0.000812428	Relt
ENSMUSG00000008333.12	1813.04	0.484393	0.0858339	5.64338	1.66748e-08	1.69359e-07	Snrpb2
ENSMUSG00000008348.9	6352.55	0.0241925	0.142542	0.169722	0.865229	0.940805	Ubc
ENSMUSG00000008373.16	2416.08	-0.0258552	0.102741	-0.251654	0.801309	0.90827	Prpf31
ENSMUSG00000008384.8	1389.41	0.167623	0.142308	1.17789	0.23884	0.434673	Sertad1
ENSMUSG00000008393.8	8296.94	-0.15759	0.0652102	-2.41665	0.0156642	0.0490185	Carhsp1
ENSMUSG00000008398.15	5329.06	-0.719348	0.0829897	-8.66792	4.40075e-18	1.11278e-16	Elk3
ENSMUSG00000008429.8	3605.53	0.0801023	0.0999012	0.801816	0.422659	0.640655	Herpud2
ENSMUSG00000008435.15	1036.65	-0.105261	0.118294	-0.889828	0.373558	0.592261	Rdh13
ENSMUSG00000008438.3	4.39779	1.03063	1.69975	0.606341	0.544289	0.745667	Adam21
ENSMUSG00000008450.8	1599.4	-0.111066	0.129777	-0.855822	0.392096	0.610597	Nutf2
ENSMUSG00000008461.6	0	NA	NA	NA	NA	NA	Fut1
ENSMUSG00000008475.13	8008.62	0.341261	0.111137	3.07064	0.002136	0.00863215	Arpc5
ENSMUSG00000008482.8	1.1505	3.607	3.06473	1.17694	0.23922	NA	Rnf151
ENSMUSG00000008489.18	760.449	3.3528	0.132629	25.2796	5.35509e-141	5.29389e-138	Elavl2
ENSMUSG00000008496.19	5.4019	2.04161	1.18124	1.72837	0.0839222	0.197552	Pou2f2
ENSMUSG00000008540.11	2809.44	-0.73302	0.170925	-4.28855	1.79842e-05	0.000113957	Mgst1
ENSMUSG00000008575.17	23733.6	0.65435	0.104086	6.28663	3.24436e-10	4.08199e-09	Nfib
ENSMUSG00000008590.4	0	NA	NA	NA	NA	NA	Htr3b
ENSMUSG00000008601.12	5.77871	1.36012	1.57504	0.863543	0.387839	0.606569	Rab25
ENSMUSG00000008604.11	3144.35	0.414306	0.102559	4.03969	5.3522e-05	0.000309245	Ubqln4
ENSMUSG00000008658.15	170.608	-1.61066	0.380469	-4.23335	2.30241e-05	0.000142766	Rbfox1
ENSMUSG00000008668.14	13616.8	-0.101105	0.0757176	-1.3353	0.181779	0.354841	Rps18
ENSMUSG00000008682.13	14019.8	-0.441735	0.0796356	-5.54695	2.90699e-08	2.8615e-07	Rpl10
ENSMUSG00000008683.16	12128.1	0.112705	0.0878104	1.2835	0.199316	0.380523	Rps15a
ENSMUSG00000008690.15	2935.51	-0.158083	0.108764	-1.45345	0.146098	0.300625	Ncaph2
ENSMUSG00000008730.17	9356.7	-0.181842	0.077588	-2.34369	0.0190942	0.0580459	Hipk1
ENSMUSG00000008734.9	4818.29	-0.773995	0.104413	-7.41284	1.23623e-13	2.20502e-12	Gprc5b
ENSMUSG00000008763.16	10449.9	-0.0595055	0.101733	-0.58492	0.558602	0.756512	Man1a2
ENSMUSG00000008789.10	0	NA	NA	NA	NA	NA	Ceacam5
ENSMUSG00000008813.12	0	NA	NA	NA	NA	NA	Tppp2
ENSMUSG00000008822.15	189.991	-0.880103	0.237017	-3.71325	0.000204618	0.00104911	Acyp1
ENSMUSG00000008843.4	0	NA	NA	NA	NA	NA	Cldn13
ENSMUSG00000008845.9	0	NA	NA	NA	NA	NA	Cd163
ENSMUSG00000008855.17	2446.83	0.209064	0.132205	1.58137	0.113794	0.250198	Hdac5
ENSMUSG00000008859.8	3268.05	-0.491471	0.0956227	-5.13969	2.75189e-07	2.34714e-06	Rala
ENSMUSG00000008874.3	0	NA	NA	NA	NA	NA	Clec3a
ENSMUSG00000008892.12	5952.52	0.0871772	0.080672	1.08064	0.279858	0.487283	Vdac3
ENSMUSG00000008932.9	3.96769	-5.48438	1.73966	-3.15256	0.00161848	0.00672666	Slc1a7
ENSMUSG00000008958.14	1126.03	-0.026994	0.115314	-0.234091	0.814914	0.916616	Vps72
ENSMUSG00000008976.16	6507.18	0.551742	0.0751047	7.34631	2.03756e-13	3.54863e-12	Gabpa
ENSMUSG00000008999.7	0.502598	-2.50196	3.99635	-0.626063	0.531274	NA	Bmp7
ENSMUSG00000009013.5	3646.27	0.240288	0.439765	0.5464	0.584791	0.775206	Dynll1
ENSMUSG00000009030.14	1586.28	-0.31725	0.114175	-2.77863	0.00545893	0.0198779	Pdcl
ENSMUSG00000009035.13	11139.2	0.0719309	0.0949934	0.757219	0.448918	0.665873	Tmem184b
ENSMUSG00000009047.3	0	NA	NA	NA	NA	NA	Gm5965
ENSMUSG00000009070.14	0	NA	NA	NA	NA	NA	Rsph14
ENSMUSG00000009073.16	4477.28	-0.182894	0.073665	-2.48279	0.013036	0.0419967	Nf2
ENSMUSG00000009075.2	0	NA	NA	NA	NA	NA	Cabp7
ENSMUSG00000009076.10	377.309	0.256912	0.151356	1.6974	0.0896216	0.208441	Zmat5
ENSMUSG00000009079.16	9473.93	0.494004	0.0839522	5.88435	3.99611e-09	4.38938e-08	Ewsr1
ENSMUSG00000009090.17	5006.57	-0.215332	0.0960206	-2.24256	0.024925	0.0728792	Ap1b1
ENSMUSG00000009092.5	13.1641	-1.61948	0.842783	-1.92159	0.054657	0.139791	Derl3
ENSMUSG00000009093.7	0.837664	-3.23782	3.96081	-0.817463	0.413664	NA	Gstt4
ENSMUSG00000009097.9	2.27864	1.80986	1.81903	0.994955	0.319758	0.534579	Tbx1
ENSMUSG00000009108.15	42.9821	-0.130508	0.379765	-0.343655	0.731106	0.870382	Gnat2
ENSMUSG00000009112.4	2253.21	0.0148008	0.0832983	0.177684	0.858971	0.937651	Bcl2l13
ENSMUSG00000009114.17	0	NA	NA	NA	NA	NA	2610028H24Rik
ENSMUSG00000009115.5	0.571055	-2.66996	3.98661	-0.669731	0.503029	NA	Spatc1l
ENSMUSG00000009145.6	17.6857	-1.25713	0.655065	-1.91909	0.0549734	0.140478	Dqx1
ENSMUSG00000009185.2	125.553	-1.26094	0.417793	-3.0181	0.00254369	0.0100892	Ccl8
ENSMUSG00000009207.15	1285.17	-0.395868	0.209683	-1.88794	0.0590346	0.149058	Lnpk
ENSMUSG00000009210.10	0	NA	NA	NA	NA	NA	Prr29
ENSMUSG00000009214.9	0	NA	NA	NA	NA	NA	Mymk
ENSMUSG00000009216.7	0	NA	NA	NA	NA	NA	Fam163b
ENSMUSG00000009246.14	1.89325	4.32947	2.62941	1.64655	0.0996503	0.225919	Trpm5
ENSMUSG00000009248.6	12.1281	1.77886	0.924732	1.92365	0.0543983	0.139283	Ascl2
ENSMUSG00000009281.6	5.26837	1.87715	1.92731	0.973974	0.330069	0.547302	Rarres2
ENSMUSG00000009291.13	5910.59	-1.1514	0.493027	-2.33537	0.0195241	0.0591621	Pttg1ip
ENSMUSG00000009292.18	4.43955	-2.22504	1.50147	-1.48191	0.138364	0.288783	Trpm2
ENSMUSG00000009293.17	2479.18	0.364818	0.61502	0.593181	0.55306	0.752688	Ube2g2
ENSMUSG00000009350.13	0	NA	NA	NA	NA	NA	Mpo
ENSMUSG00000009356.12	0	NA	NA	NA	NA	NA	Lpo
ENSMUSG00000009376.15	2365.07	0.391088	0.158112	2.47349	0.0133801	0.0428657	Met
ENSMUSG00000009378.3	6.42213	-1.80573	1.1265	-1.60295	0.108946	0.242466	Slc16a12
ENSMUSG00000009394.13	97.7508	-1.77706	0.254804	-6.97422	3.07569e-12	4.74026e-11	Syn2
ENSMUSG00000009406.13	1678.32	-0.426544	0.085437	-4.9925	5.96019e-07	4.82392e-06	Elk1
ENSMUSG00000009418.15	8874.09	-0.916025	0.0749247	-12.2259	2.25975e-34	1.3442e-32	Nav1
ENSMUSG00000009470.17	16570.5	0.294398	0.0780529	3.77178	0.00016209	0.000848885	Tnpo1
ENSMUSG00000009471.4	0	NA	NA	NA	NA	NA	Myod1
ENSMUSG00000009487.10	0	NA	NA	NA	NA	NA	Otog
ENSMUSG00000009535.13	2140	0.593914	0.0831559	7.14218	9.18634e-13	1.49341e-11	Rnmt
ENSMUSG00000009545.14	2.50948	1.81964	1.77699	1.024	0.305834	0.518464	Kcnq1
ENSMUSG00000009549.14	3760.21	0.039856	0.19961	0.199669	0.841739	0.930633	Srp14
ENSMUSG00000009551.2	0	NA	NA	NA	NA	NA	6330409D20Rik
ENSMUSG00000009555.16	2150.38	-0.0655594	0.127702	-0.513378	0.607687	0.791889	Cdk9
ENSMUSG00000009563.16	593.699	-0.113463	0.178001	-0.637432	0.523844	0.729768	Tor2a
ENSMUSG00000009566.12	600.354	0.309005	0.140266	2.20299	0.0275954	0.0795425	Fpgs
ENSMUSG00000009569.14	5071.59	0.32619	0.0686716	4.75	2.0342e-06	1.53063e-05	Mkl2
ENSMUSG00000009575.14	8551.93	-0.51377	0.0643873	-7.97936	1.47094e-15	3.06902e-14	Cbx5
ENSMUSG00000009580.15	0	NA	NA	NA	NA	NA	Odam
ENSMUSG00000009585.17	279.265	0.920624	0.153602	5.99357	2.05288e-09	2.32757e-08	Apobec3
ENSMUSG00000009588.9	0	NA	NA	NA	NA	NA	St6galnac1
ENSMUSG00000009596.9	1.11359	-0.374036	3.27333	-0.114268	0.909025	NA	Taf7l
ENSMUSG00000009614.16	753.19	-1.24337	0.187455	-6.63289	3.2917e-11	4.60794e-10	Sardh
ENSMUSG00000009621.18	1677.85	-0.841735	0.0928925	-9.06139	1.28799e-19	3.5322e-18	Vav2
ENSMUSG00000009628.14	340.334	1.53659	0.263327	5.8353	5.36926e-09	5.8146e-08	Tex15
ENSMUSG00000009630.10	4617.83	0.219862	0.0692052	3.17696	0.00148825	0.00625175	Ppp2cb
ENSMUSG00000009633.3	45.5651	-0.559284	0.35189	-1.58937	0.111977	0.247407	G0s2
ENSMUSG00000009640.11	555.684	0.110715	0.149477	0.740682	0.458886	0.674841	Dmap1
ENSMUSG00000009646.13	0	NA	NA	NA	NA	NA	Pla2g12b
ENSMUSG00000009647.13	1409.67	-0.355461	0.0872698	-4.07312	4.63866e-05	0.000271953	Mcu
ENSMUSG00000009654.4	14.5002	-1.45016	0.658352	-2.20271	0.027615	0.0795503	Oit3
ENSMUSG00000009670.11	17.1398	-2.5912	0.867079	-2.98843	0.00280418	0.0110193	Tex11
ENSMUSG00000009681.10	3087.45	-0.473088	0.0860716	-5.49644	3.87534e-08	3.73154e-07	Bcr
ENSMUSG00000009687.14	1241.86	-0.512626	0.203634	-2.51739	0.011823	0.038598	Fxyd5
ENSMUSG00000009731.4	400.818	-0.473684	0.170166	-2.78365	0.00537504	0.0196105	Kcnd1
ENSMUSG00000009733.8	625.782	-0.886435	0.119392	-7.42459	1.13132e-13	2.02642e-12	Tfcp2
ENSMUSG00000009734.18	1.45176	-0.92229	3.07773	-0.299665	0.764433	NA	Pou6f2
ENSMUSG00000009739.16	1053.33	-0.16489	0.207967	-0.792869	0.427854	0.645701	Pou6f1
ENSMUSG00000009741.15	2385.38	0.498751	0.08758	5.6948	1.23515e-08	1.27128e-07	Ubp1
ENSMUSG00000009772.15	397.595	-0.322891	0.148768	-2.17043	0.0299741	0.0852296	Nuak2
ENSMUSG00000009828.15	1716.45	-0.0299007	0.102557	-0.291551	0.77063	0.892457	Ick
ENSMUSG00000009863.14	2750.28	-0.0254462	0.085146	-0.298854	0.765052	0.889426	Sdhb
ENSMUSG00000009876.13	10.2178	-6.84463	1.39783	-4.89661	9.75029e-07	7.6935e-06	Cox4i2
ENSMUSG00000009894.15	3179.69	-0.451955	0.160477	-2.81632	0.00485775	0.0179443	Snap47
ENSMUSG00000009900.7	0	NA	NA	NA	NA	NA	Wnt3a
ENSMUSG00000009905.5	3673.07	-0.306284	0.0883799	-3.46554	0.000529169	0.00247813	Kdsr
ENSMUSG00000009907.17	4047.51	0.500399	0.133978	3.73494	0.000187756	0.000971299	Vps4b
ENSMUSG00000009927.9	8462.29	0.120897	0.180557	0.66958	0.503126	0.714076	Rps25
ENSMUSG00000009941.10	2.94846	-1.39889	2.15425	-0.649361	0.516105	0.724921	Nxf2
ENSMUSG00000009995.17	440.344	-0.48654	0.204863	-2.37495	0.0175511	0.0540997	Taz
ENSMUSG00000010021.13	5.7568	1.64176	1.14608	1.4325	0.152001	0.310063	Kif19a
ENSMUSG00000010025.19	3529.47	-0.198361	0.0849828	-2.33413	0.0195889	0.0593325	Aldh3a2
ENSMUSG00000010044.12	2.88349	2.2349	1.73501	1.28812	0.197704	0.378106	Zmynd10
ENSMUSG00000010045.2	2091.7	-0.187348	0.123598	-1.51579	0.129572	0.275735	Tmem115
ENSMUSG00000010047.12	738.102	-0.449048	0.204247	-2.19855	0.0279096	0.08022	Hyal2
ENSMUSG00000010048.10	505.614	-0.864568	0.155791	-5.54952	2.86451e-08	2.82505e-07	Ifrd2
ENSMUSG00000010051.15	712.534	-0.410362	0.158605	-2.58732	0.00967253	0.0325712	Hyal1
ENSMUSG00000010054.4	644.42	-0.372547	0.125067	-2.97878	0.00289399	0.0113314	Tusc2
ENSMUSG00000010057.8	383.776	-0.177448	0.135046	-1.31398	0.188853	0.365263	Nprl2
ENSMUSG00000010064.15	1.90352	-4.41415	3.33876	-1.32209	0.186138	0.361344	Slc38a3
ENSMUSG00000010066.15	2.34367	-1.93417	1.80291	-1.07281	0.283359	0.491275	Cacna2d2
ENSMUSG00000010067.13	3126.42	0.262341	0.182133	1.44038	0.14976	0.306429	Rassf1
ENSMUSG00000010080.15	0.833333	3.141	3.95804	0.793574	0.427443	NA	Epn3
ENSMUSG00000010086.17	0	NA	NA	NA	NA	NA	Rnf112
ENSMUSG00000010095.13	5456.94	0.209931	0.0757257	2.77225	0.00556703	0.020226	Slc3a2
ENSMUSG00000010097.13	4018.47	-0.095606	0.0738216	-1.2951	0.195287	0.374601	Nxf1
ENSMUSG00000010110.17	2106.35	-0.343511	0.184672	-1.86011	0.0628694	0.156549	Stx5a
ENSMUSG00000010122.14	2.17628	-1.19003	2.27738	-0.522544	0.601291	0.78707	Slc47a1
ENSMUSG00000010136.14	0	NA	NA	NA	NA	NA	Pifo
ENSMUSG00000010142.12	0.571055	-2.66996	3.98661	-0.669731	0.503029	NA	Tnfrsf13b
ENSMUSG00000010154.7	278.702	0.52225	0.173231	3.01476	0.00257181	0.0101891	Spire2
ENSMUSG00000010175.13	65.7763	-0.559603	0.347539	-1.61019	0.107357	0.239547	Prox1
ENSMUSG00000010205.11	2994.44	0.131696	0.438723	0.30018	0.76404	0.88908	Raver1
ENSMUSG00000010277.7	14811.1	0.247948	0.0628329	3.94615	7.94192e-05	0.000444046	2610507B11Rik
ENSMUSG00000010290.7	1334.69	-0.28628	0.113803	-2.51557	0.011884	0.0387484	AI597479
ENSMUSG00000010307.7	807.647	1.06601	0.14044	7.59054	3.18583e-14	5.99617e-13	Tmem86a
ENSMUSG00000010311.15	26.9342	-0.285526	0.504458	-0.566005	0.57139	0.765838	Optc
ENSMUSG00000010342.16	15.4944	0.626149	0.637765	0.981787	0.326205	0.543021	Tex14
ENSMUSG00000010358.13	2156.39	2.35164	0.136166	17.2703	7.87129e-67	1.40869e-64	Ifi35
ENSMUSG00000010362.9	83.8903	-0.170674	0.286021	-0.596719	0.550695	0.75116	Rdm1
ENSMUSG00000010376.14	2371.31	-0.16828	0.101865	-1.65199	0.0985361	0.224152	Nedd8
ENSMUSG00000010392.8	2614.74	-0.395116	0.0882186	-4.47883	7.50545e-06	5.09027e-05	Gosr1
ENSMUSG00000010406.11	971.248	-0.341281	0.107405	-3.17752	0.00148543	0.0062424	Mrpl52
ENSMUSG00000010435.7	0	NA	NA	NA	NA	NA	Spaca7
ENSMUSG00000010453.12	3315.96	0.189469	0.0780623	2.42716	0.0152177	0.047816	Kansl3
ENSMUSG00000010461.15	2120.06	0.764302	0.152528	5.01091	5.41728e-07	4.41897e-06	Eya4
ENSMUSG00000010476.14	547.177	0.684368	0.140028	4.88738	1.02186e-06	8.02946e-06	Ebf3
ENSMUSG00000010492.10	1.30261	0.805894	3.14782	0.256017	0.797938	NA	Uckl1os
ENSMUSG00000010505.16	0.469281	-2.41239	4.00202	-0.602793	0.546646	NA	Myt1
ENSMUSG00000010517.7	4329.33	0.0122671	0.0721293	0.170071	0.864955	0.940805	Faf1
ENSMUSG00000010529.6	8.18236	1.74743	1.01109	1.72826	0.0839408	0.197552	Gm266
ENSMUSG00000010538.14	38.154	0.186582	0.398304	0.46844	0.63947	0.813306	Tsacc
ENSMUSG00000010554.14	1930.32	0.0326055	0.142728	0.228445	0.8193	0.918841	Mettl16
ENSMUSG00000010592.8	2.74205	-0.0796951	2.22394	-0.0358351	0.971414	0.988799	Dazl
ENSMUSG00000010601.13	52.1145	0.689605	0.378516	1.82187	0.0684754	0.167695	Apol7a
ENSMUSG00000010607.8	414.627	0.0458126	0.165511	0.276794	0.781938	0.898939	Pigyl
ENSMUSG00000010608.15	8150.56	0.459308	0.104555	4.39298	1.1181e-05	7.33618e-05	Rbm25
ENSMUSG00000010609.15	1056.39	0.463217	0.101576	4.56031	5.10771e-06	3.592e-05	Psen2
ENSMUSG00000010651.4	32.9027	-1.02189	0.47876	-2.13446	0.0328051	0.0918703	Acaa1b
ENSMUSG00000010660.3	2252.88	-0.183619	0.0935002	-1.96384	0.0495488	0.12906	Plcd1
ENSMUSG00000010663.4	10362.6	-0.444645	0.0928352	-4.78962	1.671e-06	1.27677e-05	Fads1
ENSMUSG00000010721.15	1075.02	-0.508468	0.190274	-2.6723	0.00753344	0.0263068	Lmbr1
ENSMUSG00000010751.15	691.956	-0.880447	0.13697	-6.42803	1.29272e-10	1.69211e-09	Tnfrsf22
ENSMUSG00000010755.17	4811.53	0.0183435	0.0921456	0.19907	0.842208	0.930832	Cars
ENSMUSG00000010760.5	1.29584	-3.87111	2.92856	-1.32185	0.186219	NA	Phlda2
ENSMUSG00000010796.11	0	NA	NA	NA	NA	NA	Asz1
ENSMUSG00000010797.6	62.793	-2.83712	0.385223	-7.36488	1.77306e-13	3.10885e-12	Wnt2
ENSMUSG00000010803.13	119.317	0.11644	0.230926	0.504233	0.614098	0.79719	Gabra1
ENSMUSG00000010825.17	2.57751	-2.17029	2.16284	-1.00344	0.315646	0.52982	Grid2ip
ENSMUSG00000010830.7	5638.89	0.175519	0.0791241	2.21827	0.0265364	0.0770269	Kdelr3
ENSMUSG00000010841.13	0	NA	NA	NA	NA	NA	1700006E09Rik
ENSMUSG00000010911.12	538.61	0.0650214	0.167742	0.387628	0.698291	0.851484	Apip
ENSMUSG00000010914.10	922.793	0.332101	0.107833	3.07977	0.00207164	0.00841135	Pdhx
ENSMUSG00000010936.11	1947.71	0.119192	0.0797758	1.49409	0.135152	0.2842	Vac14
ENSMUSG00000011008.13	5.33755	-0.637511	1.6309	-0.390896	0.695874	0.849922	Mcoln2
ENSMUSG00000011034.6	0.932191	-0.0281562	3.43393	-0.00819941	0.993458	NA	Slc5a1
ENSMUSG00000011052.6	0	NA	NA	NA	NA	NA	1700049J03Rik
ENSMUSG00000011096.17	3725.65	-0.198104	0.222822	-0.88907	0.373965	0.59271	Akt1s1
ENSMUSG00000011114.18	7816.99	0.341891	0.0848018	4.03164	5.53881e-05	0.000319493	Tbrg1
ENSMUSG00000011118.4	3.79154	-0.939278	1.6962	-0.553755	0.579747	0.77134	Panx3
ENSMUSG00000011148.14	103.639	-1.77126	0.305475	-5.79839	6.69553e-09	7.15017e-08	Adssl1
ENSMUSG00000011154.17	1.7122	-0.829214	2.93947	-0.282096	0.77787	0.896596	Cfap161
ENSMUSG00000011158.8	1300.86	0.16316	0.0902758	1.80735	0.0707079	0.171986	Brf1
ENSMUSG00000011171.11	28.6172	1.96232	0.531548	3.69172	0.000222744	0.0011331	Vipr2
ENSMUSG00000011179.8	5376.93	-0.0520712	0.180847	-0.287929	0.773401	0.894324	Odc1
ENSMUSG00000011254.16	496.809	-0.412802	0.157552	-2.62009	0.00879059	0.0300202	Thg1l
ENSMUSG00000011256.16	13333.4	-0.269914	0.0782109	-3.4511	0.000558304	0.00259874	Adam19
ENSMUSG00000011257.19	6873.28	-0.382772	0.103847	-3.68591	0.000227886	0.00115586	Pabpc4
ENSMUSG00000011263.16	15.4876	0.49776	0.626744	0.794199	0.427079	0.644906	Exoc3l2
ENSMUSG00000011267.8	128.652	1.6123	0.314947	5.11927	3.06713e-07	2.59681e-06	Zfp296
ENSMUSG00000011305.11	0	NA	NA	NA	NA	NA	Plin5
ENSMUSG00000011306.7	1908.38	0.26909	0.0809924	3.32241	0.000892424	0.00396548	Sugp1
ENSMUSG00000011349.5	0	NA	NA	NA	NA	NA	Dmrtc2
ENSMUSG00000011350.15	0	NA	NA	NA	NA	NA	Gm5893
ENSMUSG00000011382.8	90.2691	-1.34475	0.393599	-3.41655	0.000634192	0.00291796	Dhdh
ENSMUSG00000011427.16	885.446	0.119605	0.117337	1.01934	0.308044	0.520984	Zfp790
ENSMUSG00000011463.5	44.1396	1.41327	0.415348	3.40261	0.000667449	0.00305607	Cpb1
ENSMUSG00000011486.14	0	NA	NA	NA	NA	NA	Slc25a41
ENSMUSG00000011589.8	112.25	0.380544	0.242422	1.56976	0.116471	0.254494	Fsd1
ENSMUSG00000011632.7	0.650504	2.78547	3.97225	0.701231	0.483159	NA	Pinlyp
ENSMUSG00000011658.15	185.913	-0.810254	0.199869	-4.05392	5.03668e-05	0.000292687	Fuz
ENSMUSG00000011751.16	21.7345	0.464797	0.654807	0.709823	0.477814	0.691971	Sptbn4
ENSMUSG00000011752.6	13417.7	-0.283726	0.0813294	-3.4886	0.000485555	0.00229354	Pgam1
ENSMUSG00000011831.16	5920.23	0.0902908	0.0833664	1.08306	0.278782	0.485896	Evi5
ENSMUSG00000011832.15	1393.1	-0.566801	0.123601	-4.58574	4.52378e-06	3.20853e-05	Evi5l
ENSMUSG00000011837.4	830.828	-0.227424	0.245108	-0.92785	0.353485	0.572731	Snapc2
ENSMUSG00000011877.13	4864.03	0.0409835	0.0713782	0.574174	0.56585	0.761806	Git1
ENSMUSG00000011884.13	2386.34	-0.337806	0.0905015	-3.7326	0.000189516	0.00097845	Gltp
ENSMUSG00000011958.17	7689.17	-0.138865	0.0646415	-2.14824	0.0316948	0.0892666	Bnip2
ENSMUSG00000011960.12	3659.54	0.288244	0.0798814	3.6084	0.000308094	0.00151925	Ccnt1
ENSMUSG00000012017.3	3742.41	-0.0385296	0.133223	-0.289212	0.772419	0.893538	Scarf2
ENSMUSG00000012042.8	0	NA	NA	NA	NA	NA	4930579F01Rik
ENSMUSG00000012076.8	1526.16	0.0874381	0.0843048	1.03717	0.299659	0.511126	Brms1l
ENSMUSG00000012114.16	3254.76	0.0942745	0.0910176	1.03578	0.300304	0.511721	Med15
ENSMUSG00000012117.13	1716.41	-0.0359291	0.16672	-0.215505	0.829373	0.924693	Dhdds
ENSMUSG00000012123.16	0.951758	-3.41196	3.95471	-0.86276	0.388269	NA	Crybg2
ENSMUSG00000012126.16	43.9113	0.595448	0.363255	1.6392	0.101171	0.228519	Ubxn11
ENSMUSG00000012187.13	2.81826	-1.396	2.13504	-0.653853	0.513207	0.722072	Mogat1
ENSMUSG00000012211.13	1.93856	0.0760117	2.87224	0.0264642	0.978887	0.991137	Tex22
ENSMUSG00000012282.2	0	NA	NA	NA	NA	NA	Wnt8a
ENSMUSG00000012296.16	2107.4	0.182587	0.138638	1.31701	0.187836	0.363724	Tjap1
ENSMUSG00000012350.15	0.502598	-2.50196	3.99635	-0.626063	0.531274	NA	Ehf
ENSMUSG00000012396.12	5.44958	0.289553	1.58526	0.182653	0.85507	0.936023	Nanog
ENSMUSG00000012405.16	11030.5	-0.00498762	0.0719094	-0.0693598	0.944703	0.977883	Rpl15
ENSMUSG00000012422.14	4578.77	-0.198758	0.0989057	-2.00957	0.0444771	0.117714	Tmem167
ENSMUSG00000012428.9	83.5988	-1.23667	0.424509	-2.91319	0.00357762	0.0136931	Steap4
ENSMUSG00000012429.9	553.639	0.365856	0.162634	2.24956	0.0244769	0.0717916	Mplkip
ENSMUSG00000012443.3	1669.78	-0.238638	0.139306	-1.71305	0.0867041	0.202728	Kif11
ENSMUSG00000012483.4	615.726	0.372678	0.125919	2.95967	0.00307971	0.0119818	Rpa3
ENSMUSG00000012519.14	3350.3	1.18731	0.0694755	17.0896	1.77339e-65	3.11997e-63	Mlkl
ENSMUSG00000012520.10	0.571055	-2.66996	3.98661	-0.669731	0.503029	NA	Phox2b
ENSMUSG00000012535.14	4802	-0.145057	0.142014	-1.02142	0.307054	0.519914	Tnpo3
ENSMUSG00000012609.19	589.559	-0.405989	0.116977	-3.47068	0.000519145	0.00243613	Ttll5
ENSMUSG00000012640.16	1292.37	0.819985	0.24385	3.36266	0.000771959	0.00348162	Zfp715
ENSMUSG00000012705.16	0.469281	-2.41239	4.00202	-0.602793	0.546646	NA	Retn
ENSMUSG00000012777.14	0	NA	NA	NA	NA	NA	Acpt
ENSMUSG00000012819.15	56.2439	0.859261	0.324864	2.64499	0.00816933	0.0282141	Cdh23
ENSMUSG00000012848.15	16178.2	0.299297	0.0683227	4.38063	1.18335e-05	7.7204e-05	Rps5
ENSMUSG00000012889.8	37.4793	-1.44683	0.471967	-3.06554	0.00217278	0.00876542	Podnl1
ENSMUSG00000013033.16	2932.98	-0.34502	0.110535	-3.12136	0.00180017	0.0074047	Adgrl1
ENSMUSG00000013076.17	15467.4	-0.232017	0.0748759	-3.09868	0.00194383	0.00793276	Amotl1
ENSMUSG00000013083.8	0	NA	NA	NA	NA	NA	2200002J24Rik
ENSMUSG00000013089.15	3084.26	0.739033	0.103763	7.12234	1.06113e-12	1.717e-11	Etv5
ENSMUSG00000013091.5	0.693557	-2.9611	3.63394	-0.814846	0.415161	NA	Tmem190
ENSMUSG00000013150.15	602.163	0.617871	0.137407	4.49664	6.90372e-06	4.71689e-05	Gfod2
ENSMUSG00000013155.10	269.142	0.461446	0.174937	2.63779	0.00834482	0.0287342	Enkd1
ENSMUSG00000013158.6	2.00693	-1.01556	2.85114	-0.356192	0.721696	0.865036	4933405L10Rik
ENSMUSG00000013160.7	7538.18	-0.81064	0.074481	-10.8839	1.3762e-27	6.1047e-26	Atp6v0d1
ENSMUSG00000013236.17	10553.3	-0.0986676	0.0726523	-1.35808	0.174438	0.344103	Ptprs
ENSMUSG00000013275.9	2043.21	-0.35445	0.11616	-3.05139	0.00227784	0.00913278	Slc41a1
ENSMUSG00000013338.16	0	NA	NA	NA	NA	NA	Fer1l4
ENSMUSG00000013353.10	0	NA	NA	NA	NA	NA	4931406B18Rik
ENSMUSG00000013367.5	813.746	0.0560329	0.160382	0.349372	0.72681	0.868077	Iglon5
ENSMUSG00000013415.9	1466.6	0.821547	0.132129	6.21778	5.04239e-10	6.17217e-09	Igf2bp1
ENSMUSG00000013418.8	0.502598	-2.50196	3.99635	-0.626063	0.531274	NA	B4galnt2
ENSMUSG00000013419.7	1389.43	-0.811983	0.119677	-6.78478	1.16262e-11	1.69733e-10	Zfp651
ENSMUSG00000013465.19	2040.39	0.103764	0.131518	0.788974	0.430127	0.647587	Nelfb
ENSMUSG00000013483.14	1.53656	-1.19191	2.46859	-0.482831	0.629216	NA	Card14
ENSMUSG00000013495.15	956.4	0.247976	0.158602	1.56351	0.117933	0.256849	Tmem175
ENSMUSG00000013523.13	12.1669	2.26802	0.930181	2.43825	0.0147585	0.0465915	Bcas1
ENSMUSG00000013539.13	751.714	-0.320258	0.155309	-2.06207	0.039201	0.10645	Tango2
ENSMUSG00000013562.12	0	NA	NA	NA	NA	NA	4833413E03Rik
ENSMUSG00000013584.5	1035.81	-2.14194	0.165383	-12.9514	2.308e-38	1.61327e-36	Aldh1a2
ENSMUSG00000013593.12	5554.36	-0.0951052	0.098972	-0.960931	0.336587	0.554611	Ndufs2
ENSMUSG00000013611.14	4.80128	-1.02524	1.34055	-0.764793	0.444395	0.661431	Snx31
ENSMUSG00000013622.15	875.593	-0.762459	0.109337	-6.97349	3.09163e-12	4.7613e-11	Atraid
ENSMUSG00000013629.16	4876.6	0.032596	0.126622	0.257427	0.796849	0.90608	Cad
ENSMUSG00000013643.13	0	NA	NA	NA	NA	NA	Lypd8
ENSMUSG00000013646.17	1264.09	0.145192	0.104187	1.39356	0.163449	0.327372	Sh3bp5l
ENSMUSG00000013653.2	0	NA	NA	NA	NA	NA	1810065E05Rik
ENSMUSG00000013662.5	4728.29	0.172948	0.0871048	1.98551	0.0470875	0.123707	Atad1
ENSMUSG00000013663.7	9697.93	0.0426065	0.10604	0.401798	0.687833	0.845435	Pten
ENSMUSG00000013668.9	0	NA	NA	NA	NA	NA	4933402N03Rik
ENSMUSG00000013698.12	19856	0.410051	0.069109	5.93339	2.96738e-09	3.3102e-08	Pea15a
ENSMUSG00000013701.12	2655.33	0.176303	0.113109	1.5587	0.119066	0.258503	Timm23
ENSMUSG00000013707.3	0.5	2.4024	3.99196	0.601811	0.5473	NA	Tnfaip8l2
ENSMUSG00000013736.16	2200.62	0.343669	0.168111	2.0443	0.0409241	0.110221	Trnt1
ENSMUSG00000013766.11	0	NA	NA	NA	NA	NA	Ly6g6e
ENSMUSG00000013787.15	6246.79	-0.314682	0.0928203	-3.39023	0.00069834	0.00318347	Ehmt2
ENSMUSG00000013822.7	1108.09	-0.135285	0.131287	-1.03045	0.302797	0.514839	Elof1
ENSMUSG00000013833.15	1230.47	-0.423958	0.115638	-3.66624	0.000246143	0.00123907	Med16
ENSMUSG00000013846.9	16103.5	0.138519	0.0892125	1.55268	0.120499	0.260851	St3gal1
ENSMUSG00000013858.14	4357.93	-0.353674	0.0952143	-3.71451	0.000203599	0.00104441	Tmem259
ENSMUSG00000013878.18	426.696	-0.284406	0.663745	-0.428486	0.668297	0.833514	Rnf170
ENSMUSG00000013921.15	8290.75	0.0159772	0.0685108	0.233206	0.815601	0.91693	Clip3
ENSMUSG00000013928.13	10.1778	0.221602	0.71937	0.30805	0.758044	0.885195	Thap8
ENSMUSG00000013936.12	3.77071	-1.52333	2.05644	-0.74076	0.458839	0.674841	Myl2
ENSMUSG00000013973.12	1487.28	0.213938	0.0951244	2.24904	0.0245101	0.0718618	Dedd
ENSMUSG00000013974.3	0	NA	NA	NA	NA	NA	Mcemp1
ENSMUSG00000013997.10	753.008	-1.00554	0.181406	-5.54301	2.97314e-08	2.91832e-07	Nit1
ENSMUSG00000014030.15	86.3735	4.86059	1.08946	4.46147	8.13998e-06	5.47766e-05	Pax5
ENSMUSG00000014039.17	702.161	0.29972	0.117932	2.54146	0.011039	0.0364335	Prdm15
ENSMUSG00000014074.17	1892.06	0.0507364	0.0886036	0.572622	0.566901	0.762627	Rnf168
ENSMUSG00000014075.15	410.297	0.719567	0.13025	5.52453	3.30373e-08	3.21696e-07	Tctex1d2
ENSMUSG00000014077.13	6254.15	-0.331101	0.0743475	-4.45343	8.45102e-06	5.67227e-05	Chp1
ENSMUSG00000014104.12	0	NA	NA	NA	NA	NA	Sval2
ENSMUSG00000014158.12	20.3733	-0.634005	0.83466	-0.759596	0.447496	0.664467	Trpv4
ENSMUSG00000014164.15	54.4217	1.07108	0.333223	3.21431	0.00130758	0.00557741	Klhl3
ENSMUSG00000014177.10	2215.56	-0.19603	0.136575	-1.43533	0.151193	0.308751	Tvp23b
ENSMUSG00000014195.15	4280.58	0.222289	0.0982649	2.26214	0.0236889	0.0697958	Dnajc7
ENSMUSG00000014198.15	0	NA	NA	NA	NA	NA	Zfp385c
ENSMUSG00000014226.10	5274.68	0.0478547	0.0967293	0.494728	0.620792	0.800773	Cacybp
ENSMUSG00000014232.14	344.402	-0.396183	0.149442	-2.65107	0.00802362	0.027771	Cluap1
ENSMUSG00000014243.5	152.655	0.0560812	0.215981	0.259658	0.795128	0.905067	Zswim7
ENSMUSG00000014245.8	377.921	0.642144	0.135885	4.72564	2.29395e-06	1.71488e-05	Pigl
ENSMUSG00000014294.4	1522.73	-0.0669567	0.140551	-0.476387	0.633798	0.809756	Ndufa2
ENSMUSG00000014301.12	382.823	-0.19051	0.17298	-1.10135	0.270746	0.47578	Pam16
ENSMUSG00000014303.13	1495.94	-0.626858	0.104133	-6.01976	1.74672e-09	2.00231e-08	Glis2
ENSMUSG00000014313.14	3757.46	-0.0142306	0.13906	-0.102334	0.918491	0.965178	Cox6c
ENSMUSG00000014329.14	10176	-0.580061	0.145678	-3.98179	6.83975e-05	0.000387325	Bicc1
ENSMUSG00000014349.7	8560.71	0.116971	0.077235	1.51448	0.129904	0.276255	Ube2z
ENSMUSG00000014351.12	0	NA	NA	NA	NA	NA	Gip
ENSMUSG00000014353.14	2870.55	0.173863	0.11556	1.50453	0.132445	0.280339	Tmem87b
ENSMUSG00000014355.10	14415.5	0.362137	0.067587	5.35808	8.411e-08	7.75022e-07	Anapc1
ENSMUSG00000014361.5	1172.07	1.73109	0.125402	13.8044	2.39896e-43	2.01629e-41	Mertk
ENSMUSG00000014402.15	3679.9	-0.102265	0.0746481	-1.36997	0.170697	0.338428	Tsg101
ENSMUSG00000014418.16	2181.87	0.00645976	0.106402	0.0607109	0.951589	0.981079	Hps5
ENSMUSG00000014426.8	1712.04	-0.0748569	0.0944977	-0.792156	0.42827	0.646187	Map3k4
ENSMUSG00000014444.17	33694.1	-0.321049	0.104646	-3.06795	0.0021553	0.00870168	Piezo1
ENSMUSG00000014453.4	0	NA	NA	NA	NA	NA	Blk
ENSMUSG00000014470.4	1158.01	-0.855232	0.12882	-6.63897	3.15888e-11	4.42798e-10	Rnf166
ENSMUSG00000014496.7	6931.76	0.495288	0.0837473	5.91408	3.33744e-09	3.70114e-08	Ankrd28
ENSMUSG00000014498.9	12929.3	0.609774	0.107928	5.64981	1.60621e-08	1.63375e-07	Ankrd52
ENSMUSG00000014503.14	3.87523	0.0622517	2.09655	0.0296924	0.976312	0.990579	Pkd2l2
ENSMUSG00000014504.16	1824.43	-0.0879429	0.0960682	-0.915422	0.35997	0.578897	Srp19
ENSMUSG00000014529.9	0	NA	NA	NA	NA	NA	Tmbim7
ENSMUSG00000014542.3	0	NA	NA	NA	NA	NA	Clec4f
ENSMUSG00000014543.14	9.43657	-1.19664	1.02007	-1.1731	0.240756	0.437202	Klra17
ENSMUSG00000014547.10	2722.89	0.0130636	0.0879477	0.148538	0.881918	0.94817	Wdfy2
ENSMUSG00000014550.14	2732.16	-0.0642451	0.0762996	-0.842012	0.399781	0.617887	Rbsn
ENSMUSG00000014551.8	1136.17	-0.0891026	0.10516	-0.847309	0.396823	0.614792	Mrps25
ENSMUSG00000014554.13	565.57	-0.382503	0.11512	-3.32265	0.000891676	0.003963	Dguok
ENSMUSG00000014592.20	218.282	0.0096051	0.180465	0.0532243	0.957553	0.983119	Camta1
ENSMUSG00000014599.10	71109	-0.709473	0.062425	-11.3652	6.23169e-30	3.1024e-28	Csf1
ENSMUSG00000014601.13	2956.96	0.0363982	0.0796424	0.457021	0.647656	0.81864	Strip1
ENSMUSG00000014602.15	6978.49	-1.11727	0.0757054	-14.7581	2.72997e-49	3.01458e-47	Kif1a
ENSMUSG00000014603.2	0	NA	NA	NA	NA	NA	Alx3
ENSMUSG00000014606.14	2635.15	-0.469567	0.0908976	-5.16589	2.39294e-07	2.06216e-06	Slc25a11
ENSMUSG00000014609.16	0	NA	NA	NA	NA	NA	Chrne
ENSMUSG00000014633.15	240.367	-0.718937	0.162431	-4.4261	9.59509e-06	6.38034e-05	Cmc2
ENSMUSG00000014668.15	2316.13	-0.179959	0.0900591	-1.99823	0.0456913	0.120543	Chfr
ENSMUSG00000014686.8	0	NA	NA	NA	NA	NA	Ceacam16
ENSMUSG00000014704.10	424.207	0.397964	0.129372	3.07611	0.00209721	0.00849688	Hoxa2
ENSMUSG00000014725.15	0	NA	NA	NA	NA	NA	Adam28
ENSMUSG00000014747.6	0.335066	-1.91825	4.04025	-0.474785	0.634941	NA	Ankrd53
ENSMUSG00000014748.13	4865.65	-0.506539	0.0945321	-5.35838	8.39715e-08	7.74433e-07	Tex261
ENSMUSG00000014763.7	1925.98	-0.781805	0.0809308	-9.66016	4.45157e-22	1.4669e-20	Fam120b
ENSMUSG00000014767.16	746.183	-0.338181	0.118814	-2.84631	0.00442294	0.0165263	Tbp
ENSMUSG00000014769.9	6586.06	0.0969428	0.0649271	1.4931	0.135411	0.284584	Psmb1
ENSMUSG00000014771.12	676.772	0.0883687	0.127399	0.693636	0.487911	0.700879	Pdcd2
ENSMUSG00000014773.13	92.7062	1.73323	0.316728	5.47231	4.44198e-08	4.2476e-07	Dll1
ENSMUSG00000014776.7	422.938	-1.11457	0.183937	-6.05951	1.36535e-09	1.57997e-08	Nol3
ENSMUSG00000014778.10	2133.35	0.376662	0.0903934	4.16692	3.08746e-05	0.000187195	Fhod1
ENSMUSG00000014782.16	78.7138	-0.238748	0.330817	-0.721691	0.470485	0.685662	Plekhg4
ENSMUSG00000014786.8	805.376	0.353865	0.159875	2.21338	0.0268712	0.0778028	Slc9a5
ENSMUSG00000014791.10	62.8358	-0.571852	0.336535	-1.69923	0.089275	0.207798	Elmo3
ENSMUSG00000014813.9	579.922	0.26692	0.171103	1.56	0.11876	0.258054	Stc1
ENSMUSG00000014837.15	317.704	0.497458	0.1749	2.84424	0.00445173	0.0166159	4931428F04Rik
ENSMUSG00000014846.12	108.773	0.159136	0.226091	0.703858	0.481521	0.694966	Tppp3
ENSMUSG00000014850.15	525.6	0.139376	0.130345	1.06928	0.284943	0.492932	Msh3
ENSMUSG00000014852.16	0	NA	NA	NA	NA	NA	Adamts13
ENSMUSG00000014856.12	830.302	-0.0701777	0.130866	-0.536255	0.591782	0.780819	Tmem208
ENSMUSG00000014859.9	1854.18	0.17533	0.0953035	1.8397	0.0658129	0.162555	E2f4
ENSMUSG00000014867.9	22648	-0.16047	0.0769362	-2.08575	0.0370009	0.101431	Surf4
ENSMUSG00000014873.15	721.645	-0.543181	0.164508	-3.30185	0.000960485	0.00423168	Surf2
ENSMUSG00000014905.4	2279.57	-0.415393	0.128231	-3.23941	0.00119775	0.00516449	Dnajb9
ENSMUSG00000014907.10	1632.09	-0.505994	0.105038	-4.81723	1.45563e-06	1.11839e-05	Naf1
ENSMUSG00000014932.15	2937.49	0.695485	0.0960087	7.24398	4.3571e-13	7.35394e-12	Yes1
ENSMUSG00000014956.15	13323	-0.604922	0.120781	-5.00841	5.48826e-07	4.4716e-06	Ppp1cb
ENSMUSG00000014959.12	8762.23	-0.0831719	0.0621689	-1.33784	0.180949	0.353586	Gorasp2
ENSMUSG00000014980.14	694.089	0.290683	0.131135	2.21666	0.0266461	0.0772913	Tsen15
ENSMUSG00000015001.17	0	NA	NA	NA	NA	NA	Oc90
ENSMUSG00000015002.17	9378.38	0.309578	0.0688472	4.4966	6.90493e-06	4.71689e-05	Efr3a
ENSMUSG00000015013.9	1192.34	-0.226734	0.121922	-1.85966	0.0629333	0.156673	Trappc2l
ENSMUSG00000015016.8	472.593	-0.0459002	0.136863	-0.335373	0.737344	0.87354	Acsf3
ENSMUSG00000015023.7	1742.89	-0.16321	0.0976829	-1.67081	0.0947583	0.217736	Ddx19a
ENSMUSG00000015027.11	1058.38	-0.192132	0.110362	-1.74093	0.0816966	0.193411	Galns
ENSMUSG00000015053.14	2876.71	0.578566	0.0893492	6.47533	9.46036e-11	1.263e-09	Gata2
ENSMUSG00000015083.11	9.46836	-1.18443	1.14232	-1.03686	0.2998	0.5112	C8g
ENSMUSG00000015085.8	15.853	-0.46588	0.819841	-0.568256	0.569861	0.764825	Entpd2
ENSMUSG00000015087.14	3246.18	0.523373	0.0811695	6.44791	1.13403e-10	1.49286e-09	Rabl6
ENSMUSG00000015090.13	0	NA	NA	NA	NA	NA	Ptgds
ENSMUSG00000015092.9	3140.49	-0.32458	0.119598	-2.71391	0.00664941	0.0235808	Edf1
ENSMUSG00000015093.15	2.57156	-4.85306	1.91292	-2.53699	0.0111809	0.0368612	Clic3
ENSMUSG00000015094.16	3101.3	-0.417876	0.101594	-4.1132	3.90218e-05	0.000232385	Npdc1
ENSMUSG00000015095.12	1469.08	-0.332621	0.107766	-3.08651	0.00202519	0.00824211	Fbxw5
ENSMUSG00000015112.15	1229.9	-0.334303	0.105337	-3.17365	0.00150534	0.00631201	Slc25a13
ENSMUSG00000015120.15	6307.66	0.18926	0.0831188	2.27698	0.0227876	0.0674503	Ube2i
ENSMUSG00000015126.9	665.301	0.0431059	0.163321	0.263934	0.79183	0.903705	Tsr3
ENSMUSG00000015127.14	670.833	0.740493	0.135671	5.45801	4.81511e-08	4.57281e-07	Unkl
ENSMUSG00000015133.17	7729.55	0.446614	0.104927	4.25643	2.07716e-05	0.000129963	Lrrk1
ENSMUSG00000015134.15	109.71	-0.282179	0.241347	-1.16919	0.242329	0.439367	Aldh1a3
ENSMUSG00000015143.15	53734.7	-0.169551	0.0774571	-2.18896	0.0285995	0.0818933	Actn1
ENSMUSG00000015149.14	2841.45	-0.328532	0.0857646	-3.83063	0.000127817	0.000685197	Sirt2
ENSMUSG00000015165.16	9809.64	0.21363	0.0798135	2.67661	0.00743706	0.0260184	Hnrnpl
ENSMUSG00000015176.10	4003.08	0.23487	0.115046	2.04153	0.0411977	0.110771	Nolc1
ENSMUSG00000015189.12	1309.05	-0.596577	0.122781	-4.85888	1.1805e-06	9.19939e-06	Casd1
ENSMUSG00000015202.13	1401.51	0.626898	0.139286	4.50081	6.76952e-06	4.6366e-05	Cnksr3
ENSMUSG00000015214.14	1452.56	-0.783603	0.104276	-7.51472	5.70345e-14	1.05248e-12	Mtmr1
ENSMUSG00000015217.11	259.147	0.589535	0.210428	2.80159	0.00508508	0.0186909	Hmgb3
ENSMUSG00000015222.17	2636.3	-0.0382236	0.394585	-0.0968704	0.922829	0.967328	Map2
ENSMUSG00000015224.10	319.398	0.582917	0.232919	2.50265	0.0123266	0.0400283	Cyp2j9
ENSMUSG00000015242.14	0	NA	NA	NA	NA	NA	Nipsnap3a
ENSMUSG00000015243.4	2817.26	-1.43022	0.221144	-6.46737	9.97223e-11	1.32283e-09	Abca1
ENSMUSG00000015247.10	1281.78	0.362977	0.115134	3.15264	0.00161801	0.00672607	Nipsnap3b
ENSMUSG00000015289.4	822.971	0.0909026	0.119461	0.760943	0.446691	0.663892	Lage3
ENSMUSG00000015290.15	1246.2	0.128773	0.0912431	1.41132	0.158151	0.319596	Ubl4a
ENSMUSG00000015291.10	4837.24	-0.207871	0.0826662	-2.51458	0.0119173	0.038845	Gdi1
ENSMUSG00000015305.6	5750.59	0.0802803	0.0710338	1.13017	0.258405	0.460154	Sash1
ENSMUSG00000015312.9	848.731	0.0366328	0.111128	0.329646	0.741667	0.876101	Gadd45b
ENSMUSG00000015314.10	0	NA	NA	NA	NA	NA	Slamf6
ENSMUSG00000015316.11	0	NA	NA	NA	NA	NA	Slamf1
ENSMUSG00000015335.16	428.271	0.0137803	0.208107	0.066217	0.947205	0.979177	Zdhhc12
ENSMUSG00000015337.5	108.974	-0.512352	0.315782	-1.62248	0.1047	0.235057	Endog
ENSMUSG00000015340.10	6.72532	-1.28452	1.14397	-1.12286	0.261497	0.46423	Cybb
ENSMUSG00000015341.17	4117.63	0.351969	0.121957	2.88602	0.00390148	0.0148064	Golga7
ENSMUSG00000015342.6	616.492	0.102765	0.144826	0.709576	0.477967	0.692067	Xk
ENSMUSG00000015354.8	379.738	-2.42843	0.174916	-13.8834	7.98925e-44	6.82538e-42	Pcolce2
ENSMUSG00000015355.13	0	NA	NA	NA	NA	NA	Cd48
ENSMUSG00000015357.10	1700.18	-0.210166	0.0911176	-2.30653	0.0210809	0.0631423	Clpx
ENSMUSG00000015363.13	1200.1	-0.0146206	0.133987	-0.109119	0.913108	0.962777	Trabd
ENSMUSG00000015365.15	0	NA	NA	NA	NA	NA	Mov10l1
ENSMUSG00000015377.9	196.381	0.623538	0.19382	3.21709	0.00129496	0.00553044	Dennd6b
ENSMUSG00000015396.4	2.10335	0.732166	2.29809	0.318598	0.750031	0.881291	Cd83
ENSMUSG00000015401.12	0.761406	-3.08811	3.96668	-0.778513	0.436267	NA	Tmem27
ENSMUSG00000015405.15	2.67867	-2.23363	2.19	-1.01992	0.307766	0.520719	Ace2
ENSMUSG00000015437.5	0.571055	-2.66996	3.98661	-0.669731	0.503029	NA	Gzmb
ENSMUSG00000015441.4	0	NA	NA	NA	NA	NA	Gzmf
ENSMUSG00000015443.9	0	NA	NA	NA	NA	NA	Gzmn
ENSMUSG00000015451.16	39.1838	0.259865	0.56921	0.456536	0.648005	0.818731	C4a
ENSMUSG00000015452.14	30.7861	0.679742	0.443331	1.53326	0.125212	0.268505	Ager
ENSMUSG00000015461.15	1989.5	0.256331	0.112763	2.27319	0.0230146	0.06807	Atf6b
ENSMUSG00000015467.14	10.5219	-1.06168	1.05755	-1.00391	0.315424	0.529747	Egfl8
ENSMUSG00000015468.14	60.5681	-1.85657	0.459948	-4.03648	5.42594e-05	0.000313418	Notch4
ENSMUSG00000015474.16	986.069	0.486459	0.11163	4.35777	1.31396e-05	8.519e-05	Ppt2
ENSMUSG00000015476.6	19.6195	0.376979	0.588053	0.641064	0.521481	0.728284	Prrt1
ENSMUSG00000015478.13	794.482	-0.080501	0.126882	-0.634455	0.525784	0.73144	Rnf5
ENSMUSG00000015484.3	0.469281	-2.41239	4.00202	-0.602793	0.546646	NA	Fam163a
ENSMUSG00000015488.14	1707.72	0.361055	0.106718	3.38326	0.0007163	0.00325962	Cacfd1
ENSMUSG00000015501.10	2743.02	0.740664	0.086899	8.52328	1.55102e-17	3.80604e-16	Hivep2
ENSMUSG00000015519.12	0	NA	NA	NA	NA	NA	2310057J18Rik
ENSMUSG00000015522.18	3001.06	0.0841772	0.0816229	1.03129	0.302403	0.514338	Arnt
ENSMUSG00000015533.9	1068.87	-0.741267	0.143721	-5.15769	2.50014e-07	2.14564e-06	Itga2
ENSMUSG00000015536.14	1131.72	-1.43631	0.128664	-11.1633	6.16589e-29	2.92246e-27	Mocs2
ENSMUSG00000015542.17	372.877	-0.512678	0.17096	-2.99882	0.0027103	0.0106908	Nat9
ENSMUSG00000015568.16	398.6	1.45039	0.176055	8.23827	1.74721e-16	3.91284e-15	Lpl
ENSMUSG00000015575.14	4624.41	-0.341255	0.079165	-4.31068	1.62754e-05	0.000103775	Atp6v0e
ENSMUSG00000015579.4	10.1425	-0.149938	0.823953	-0.181974	0.855603	0.936156	Nkx2-5
ENSMUSG00000015597.16	2096.04	0.321706	0.0894123	3.59801	0.000320667	0.00157601	Zfp318
ENSMUSG00000015599.9	213.807	2.99195	0.215602	13.8772	8.71032e-44	7.38067e-42	Ttbk1
ENSMUSG00000015605.5	3742.58	0.606522	0.134355	4.51433	6.35168e-06	4.3764e-05	Srf
ENSMUSG00000015619.10	286.703	1.20628	0.225937	5.33902	9.34518e-08	8.55783e-07	Gata3
ENSMUSG00000015627.5	0	NA	NA	NA	NA	NA	Gata5
ENSMUSG00000015647.9	756.393	-0.686832	0.219666	-3.12671	0.00176777	0.00728732	Lama5
ENSMUSG00000015652.9	1469.91	-0.264164	0.113245	-2.33268	0.0196651	0.0595374	Steap1
ENSMUSG00000015653.13	6991.36	0.274065	0.169666	1.61532	0.106241	0.237642	Steap2
ENSMUSG00000015656.17	50584.3	-0.352063	0.111226	-3.16529	0.0015493	0.00646894	Hspa8
ENSMUSG00000015659.12	442.643	0.196813	0.126063	1.56122	0.118471	0.257603	Serac1
ENSMUSG00000015665.8	0	NA	NA	NA	NA	NA	Awat1
ENSMUSG00000015668.13	1773.58	-0.588599	0.103411	-5.69185	1.25667e-08	1.29279e-07	Pdzd11
ENSMUSG00000015671.11	5510.07	-0.273783	0.0827658	-3.30793	0.000939882	0.0041559	Psma2
ENSMUSG00000015672.4	440.965	0.394376	0.289602	1.36179	0.173266	0.342473	Mrpl32
ENSMUSG00000015697.14	2122.07	-0.0996337	0.0886799	-1.12352	0.261217	0.463968	Setdb1
ENSMUSG00000015702.13	78.3175	0.666137	0.296458	2.24698	0.024641	0.0721709	Anxa9
ENSMUSG00000015709.9	3409.54	-1.25914	0.0936716	-13.442	3.42934e-41	2.67643e-39	Arnt2
ENSMUSG00000015711.8	1610.25	0.415752	0.111118	3.74153	0.000182904	0.000948559	Prune1
ENSMUSG00000015714.11	7157.8	-0.460345	0.0673847	-6.8316	8.39735e-12	1.24432e-10	Cers2
ENSMUSG00000015721.18	0.46291	2.30136	3.99807	0.575617	0.564874	NA	Nlrp5
ENSMUSG00000015733.13	11681.6	0.0468102	0.0725832	0.644917	0.518981	0.726356	Capza2
ENSMUSG00000015745.9	373.819	0.115333	0.190214	0.606333	0.544294	0.745667	Plekho1
ENSMUSG00000015747.5	902.512	0.251029	0.0999625	2.51123	0.012031	0.0391603	Vps45
ENSMUSG00000015748.13	1725.87	0.643413	0.0983792	6.54014	6.14621e-11	8.39996e-10	Prpf3
ENSMUSG00000015749.12	2267.51	-0.526917	0.128637	-4.09617	4.20042e-05	0.000248223	Anp32e
ENSMUSG00000015750.15	1760.35	-0.362053	0.148482	-2.43835	0.0147543	0.0465912	Aph1a
ENSMUSG00000015755.16	5456.22	-0.903273	0.16717	-5.40332	6.54193e-08	6.12035e-07	Tab2
ENSMUSG00000015757.10	2080.87	0.299391	0.0896655	3.33898	0.000840873	0.00375006	Ppil4
ENSMUSG00000015759.10	4040.61	-0.390623	0.754845	-0.517487	0.604816	0.789961	Cnih1
ENSMUSG00000015766.14	4811.72	-0.0108712	0.0911993	-0.119202	0.905115	0.958487	Eps8
ENSMUSG00000015776.12	2221.62	-0.061319	0.111383	-0.550524	0.58196	0.773212	Med22
ENSMUSG00000015787.15	0.761406	-3.08811	3.96668	-0.778513	0.436267	NA	Abo
ENSMUSG00000015790.16	1064.47	-0.0436869	0.105195	-0.415295	0.677926	0.839322	Surf1
ENSMUSG00000015804.14	1079.46	-0.39405	0.106823	-3.68882	0.000225301	0.00114414	Med28
ENSMUSG00000015806.12	1330.89	0.380709	0.268839	1.41612	0.15674	0.317238	Qdpr
ENSMUSG00000015812.8	5.83347	-3.44112	1.34713	-2.5544	0.0106371	0.0353776	Gnrh1
ENSMUSG00000015829.13	6.86606	-1.6801	1.25247	-1.34144	0.179779	0.351862	Tnr
ENSMUSG00000015837.15	26882.3	-0.209614	0.204023	-1.0274	0.304232	0.516519	Sqstm1
ENSMUSG00000015839.6	11345.8	0.504839	0.0969077	5.20948	1.89368e-07	1.65319e-06	Nfe2l2
ENSMUSG00000015843.10	0.969281	0.0695092	3.40276	0.0204273	0.983702	NA	Rxrg
ENSMUSG00000015846.14	4193.73	-0.381283	0.0901369	-4.23004	2.33648e-05	0.000144662	Rxra
ENSMUSG00000015850.11	2317.54	-1.33825	0.130761	-10.2344	1.39093e-24	5.25969e-23	Adamtsl4
ENSMUSG00000015852.13	0	NA	NA	NA	NA	NA	Fcrls
ENSMUSG00000015854.7	0	NA	NA	NA	NA	NA	Cd5l
ENSMUSG00000015869.16	2166.75	-0.222768	0.0957766	-2.32591	0.0200234	0.0605073	Prpsap1
ENSMUSG00000015879.8	13.4818	-1.89521	0.928568	-2.041	0.0412508	0.110871	Fam184b
ENSMUSG00000015880.13	1011.11	-0.447621	0.109556	-4.08578	4.39292e-05	0.000258641	Ncapg
ENSMUSG00000015882.17	2156.85	0.168385	0.139218	1.20951	0.226468	0.418168	Lcorl
ENSMUSG00000015889.8	3120.38	-0.222026	0.0746133	-2.97569	0.00292334	0.0114399	Lta4h
ENSMUSG00000015890.2	4.16477	5.46576	1.70147	3.21236	0.00131647	0.00560845	Amdhd1
ENSMUSG00000015932.8	31303.8	-0.166374	0.0633283	-2.62716	0.0086101	0.0294975	Dstn
ENSMUSG00000015937.15	3457.86	-0.38224	0.0899851	-4.24782	2.15863e-05	0.000134574	H2afy
ENSMUSG00000015942.9	401.044	0.120772	0.13089	0.922703	0.356162	0.575403	Gtf2ird2
ENSMUSG00000015943.11	159.377	-0.497074	0.234331	-2.12124	0.0339012	0.0943543	Bola1
ENSMUSG00000015944.9	3375.67	-0.26431	0.108914	-2.42678	0.0152337	0.0478443	Gatsl2
ENSMUSG00000015947.10	0	NA	NA	NA	NA	NA	Fcgr1
ENSMUSG00000015950.13	3.88517	-0.0476484	1.19693	-0.0398087	0.968246	0.98722	Ncf1
ENSMUSG00000015957.12	43.2954	-0.101403	0.460963	-0.219981	0.825886	0.922521	Wnt11
ENSMUSG00000015961.8	5850.42	0.1068	0.0792403	1.3478	0.177722	0.348824	Adss
ENSMUSG00000015962.5	0	NA	NA	NA	NA	NA	1700016C15Rik
ENSMUSG00000015966.17	0.469281	-2.41239	4.00202	-0.602793	0.546646	NA	Il17rb
ENSMUSG00000015968.17	3.85665	5.35445	1.72936	3.09621	0.00196013	0.00799142	Cacna1d
ENSMUSG00000015970.19	0.837664	-3.23782	3.96081	-0.817463	0.413664	NA	Chdh
ENSMUSG00000015971.5	1096.36	0.27501	0.131198	2.09615	0.0360688	0.0993878	Actr8
ENSMUSG00000015980.14	1108.62	0.267172	0.0917611	2.91161	0.00359576	0.0137524	Lrrc27
ENSMUSG00000015981.12	19.8009	0.265226	0.648397	0.409049	0.682504	0.842427	Stk32c
ENSMUSG00000015994.10	3000.99	-0.507356	0.089963	-5.63961	1.7044e-08	1.72939e-07	Fnta
ENSMUSG00000016018.4	3534.85	-0.287451	0.100271	-2.86675	0.00414713	0.0156336	Skiv2l2
ENSMUSG00000016024.9	402.869	-2.5569	0.250783	-10.1956	2.07397e-24	7.77176e-23	Lbp
ENSMUSG00000016028.9	2.23056	1.33295	2.23365	0.59676	0.550668	0.75116	Celsr1
ENSMUSG00000016087.13	448.276	0.746295	0.128654	5.80081	6.59968e-09	7.05507e-08	Fli1
ENSMUSG00000016128.14	2616.96	0.736846	0.0762859	9.65901	4.50207e-22	1.48119e-20	Stard13
ENSMUSG00000016150.15	38.4143	0.793703	0.501271	1.58338	0.113335	0.249452	Tenm1
ENSMUSG00000016179.11	0	NA	NA	NA	NA	NA	Camk1g
ENSMUSG00000016181.9	755.883	0.413404	0.125164	3.30291	0.000956875	0.00422115	Diexf
ENSMUSG00000016194.14	395.176	0.40039	0.15397	2.60044	0.00931055	0.0314954	Hsd11b1
ENSMUSG00000016200.14	285.624	1.11385	0.23694	4.70099	2.58906e-06	1.91755e-05	Syt14
ENSMUSG00000016206.6	311.695	0.75004	0.156941	4.77913	1.76056e-06	1.33978e-05	H2-M3
ENSMUSG00000016239.11	262.793	-0.0881635	0.180895	-0.487375	0.625993	0.804582	Lonrf3
ENSMUSG00000016252.7	1699.89	-0.230345	0.122064	-1.88709	0.0591489	0.149311	Atp5e
ENSMUSG00000016253.12	1126.54	-0.0790946	0.107282	-0.737262	0.460963	0.676727	Nelfcd
ENSMUSG00000016255.5	0.5	2.4024	3.99196	0.601811	0.5473	NA	Tubb1
ENSMUSG00000016256.10	12948.9	-0.235584	0.071901	-3.27651	0.00105099	0.00460014	Ctsz
ENSMUSG00000016257.15	3063.08	-0.0935976	0.0921083	-1.01617	0.309549	0.522841	Prelid3b
ENSMUSG00000016262.14	641.473	-0.104716	0.110213	-0.950126	0.342048	0.559921	Sertad4
ENSMUSG00000016283.13	0	NA	NA	NA	NA	NA	H2-M2
ENSMUSG00000016308.12	1445.33	-0.175092	0.195862	-0.893955	0.371346	0.58988	Ube2a
ENSMUSG00000016319.3	11814.5	-0.127717	0.0974478	-1.31062	0.189986	0.366826	Slc25a5
ENSMUSG00000016327.9	0	NA	NA	NA	NA	NA	Atp1b4
ENSMUSG00000016344.14	523.843	-0.275179	0.146671	-1.87616	0.060633	0.152187	Ppdpf
ENSMUSG00000016346.17	0.5	2.4024	3.99196	0.601811	0.5473	NA	Kcnq2
ENSMUSG00000016349.10	102.813	-2.82548	0.318822	-8.86226	7.8407e-19	2.06303e-17	Eef1a2
ENSMUSG00000016356.17	135.507	-0.493819	0.217834	-2.26695	0.0233931	0.0691009	Col20a1
ENSMUSG00000016382.15	36767.3	-0.534579	0.116709	-4.58044	4.63994e-06	3.28867e-05	Pls3
ENSMUSG00000016386.15	33.491	1.50585	0.541256	2.78214	0.0054001	0.0196784	Mpped2
ENSMUSG00000016409.4	1364.01	0.108109	0.104304	1.03648	0.299977	0.51129	Nkap
ENSMUSG00000016427.7	1537.96	0.0588271	0.0987741	0.595572	0.551461	0.751548	Ndufa1
ENSMUSG00000016458.14	12.8551	0.0692352	0.717534	0.0964905	0.923131	0.967438	Wt1
ENSMUSG00000016477.18	2258.71	-0.069092	0.0746592	-0.925431	0.354742	0.573822	E2f3
ENSMUSG00000016481.15	1428.08	-0.848002	0.114507	-7.40566	1.30503e-13	2.31956e-12	Cr1l
ENSMUSG00000016487.15	25153.3	0.194384	0.0583444	3.33167	0.000863258	0.00384164	Ppfibp1
ENSMUSG00000016493.13	35.3145	-0.405095	0.427974	-0.946542	0.343872	0.562033	Cd46
ENSMUSG00000016494.9	5963.11	0.205608	0.155233	1.32452	0.185331	0.36019	Cd34
ENSMUSG00000016495.12	952.42	0.137407	0.102971	1.33442	0.182065	0.355133	Plgrkt
ENSMUSG00000016496.7	420.369	2.27862	0.152795	14.9129	2.71491e-50	3.16638e-48	Cd274
ENSMUSG00000016498.9	0	NA	NA	NA	NA	NA	Pdcd1lg2
ENSMUSG00000016503.16	1273.63	-0.00175698	0.0948633	-0.0185212	0.985223	0.993224	Gtf3a
ENSMUSG00000016510.11	546.246	0.00151839	0.196665	0.00772067	0.99384	0.99741	Mtif3
ENSMUSG00000016520.7	729.211	-0.797454	0.136322	-5.8498	4.92161e-09	5.35216e-08	Lnx2
ENSMUSG00000016524.12	1.08012	3.52057	3.93562	0.894539	0.371033	NA	Il19
ENSMUSG00000016526.8	373.872	1.28018	0.182141	7.02854	2.08713e-12	3.28e-11	Dyrk3
ENSMUSG00000016528.10	8856.89	0.298541	0.0809019	3.69016	0.000224112	0.00113894	Mapkapk2
ENSMUSG00000016529.5	0	NA	NA	NA	NA	NA	Il10
ENSMUSG00000016534.15	33128.1	-1.0703	0.114439	-9.35259	8.55296e-21	2.54019e-19	Lamp2
ENSMUSG00000016541.9	9474.27	-0.195686	0.0637254	-3.07077	0.00213507	0.00863175	Atxn10
ENSMUSG00000016552.13	388.925	-0.523504	0.157939	-3.31459	0.000917777	0.00406508	Foxred2
ENSMUSG00000016554.8	7172.41	-0.0550012	0.100161	-0.549125	0.58292	0.773995	Eif3d
ENSMUSG00000016559.14	8656.57	0.275648	0.0680545	4.05041	5.11289e-05	0.000296451	H3f3b
ENSMUSG00000016619.9	4239	0.0760988	0.0733548	1.03741	0.299546	0.510976	Nup50
ENSMUSG00000016624.15	23.495	0.993217	0.568353	1.74754	0.0805445	0.191229	Phf21b
ENSMUSG00000016626.10	0	NA	NA	NA	NA	NA	Nlrp14
ENSMUSG00000016637.6	1156.75	0.214123	0.108291	1.97729	0.048009	0.125715	Ift27
ENSMUSG00000016664.14	3668.22	-1.38844	0.197789	-7.01981	2.22166e-12	3.48351e-11	Pacsin2
ENSMUSG00000016756.17	124.528	-1.8528	0.321024	-5.77153	7.85548e-09	8.29923e-08	Cmah
ENSMUSG00000016757.10	3713.78	-0.84881	0.10796	-7.86225	3.77279e-15	7.62641e-14	Ttll12
ENSMUSG00000016758.3	0.782135	-3.14474	3.96439	-0.793247	0.427634	NA	Bik
ENSMUSG00000016763.14	5.86415	0.41744	0.92359	0.451975	0.651287	0.821329	Scube1
ENSMUSG00000016831.11	3935.73	-0.0220758	0.0691262	-0.319355	0.749458	0.880916	Tox4
ENSMUSG00000016833.14	863.289	0.406013	0.105745	3.83956	0.000123256	0.000662386	Mrps18c
ENSMUSG00000016918.15	7223.5	-0.931903	0.124746	-7.47042	7.99403e-14	1.4494e-12	Sulf1
ENSMUSG00000016921.14	7418.23	-0.122992	0.0735618	-1.67196	0.0945328	0.217352	Srsf6
ENSMUSG00000016933.17	5531.94	-0.243468	0.0680165	-3.57954	0.000344196	0.00167814	Plcg1
ENSMUSG00000016940.18	1205.56	-0.0787793	0.0918095	-0.858073	0.390852	0.609623	Kctd2
ENSMUSG00000016942.5	1.13838	3.59316	3.8752	0.92722	0.353813	NA	Tmprss6
ENSMUSG00000016946.5	3042.32	0.27468	0.0745761	3.68321	0.000230314	0.00116646	Kctd5
ENSMUSG00000016982.6	3.97669	0.921673	1.13453	0.812379	0.416574	0.634308	Pom121l2
ENSMUSG00000016984.7	657.47	0.369453	0.142905	2.5853	0.00972946	0.0327381	Etaa1
ENSMUSG00000016995.17	56.0282	0.930704	0.326414	2.8513	0.00435406	0.0162895	Matn4
ENSMUSG00000016998.2	0	NA	NA	NA	NA	NA	Svs4
ENSMUSG00000017000.2	0	NA	NA	NA	NA	NA	Svs6
ENSMUSG00000017002.14	24.2855	2.9503	0.646226	4.56543	4.98475e-06	3.51268e-05	Slpi
ENSMUSG00000017003.7	0	NA	NA	NA	NA	NA	Svs3a
ENSMUSG00000017004.7	0	NA	NA	NA	NA	NA	Svs5
ENSMUSG00000017007.9	0	NA	NA	NA	NA	NA	Rbpjl
ENSMUSG00000017009.3	11138.7	-0.192402	0.103735	-1.85474	0.0636339	0.158095	Sdc4
ENSMUSG00000017049.4	0	NA	NA	NA	NA	NA	Ccdc70
ENSMUSG00000017057.9	1700.19	-0.26628	0.160657	-1.65745	0.0974295	0.222463	Il13ra1
ENSMUSG00000017064.4	0	NA	NA	NA	NA	NA	Prl5a1
ENSMUSG00000017119.19	8009.44	-0.0590088	0.0759609	-0.776831	0.437259	0.654737	Nbr1
ENSMUSG00000017132.17	743.284	0.765062	0.101529	7.5354	4.86856e-14	9.04847e-13	Cyth1
ENSMUSG00000017144.8	7739.31	0.809584	0.0735559	11.0064	3.56011e-28	1.63876e-26	Rnd3
ENSMUSG00000017146.12	890.45	0.0167349	0.124382	0.134545	0.892972	0.953027	Brca1
ENSMUSG00000017165.1	0	NA	NA	NA	NA	NA	Gast
ENSMUSG00000017167.6	165.363	-0.3502	0.236574	-1.4803	0.138794	0.289443	Cntnap1
ENSMUSG00000017176.17	1007.02	0.0496603	0.131969	0.376302	0.706693	0.85604	Nt5c3b
ENSMUSG00000017188.3	1468.22	0.0014375	0.0842433	0.0170636	0.986386	0.993999	Coa3
ENSMUSG00000017195.15	2.1198	-1.71516	2.25245	-0.761465	0.446379	0.663576	Zpbp2
ENSMUSG00000017204.4	0.957159	0.0383785	3.41274	0.0112457	0.991027	NA	Gsdma
ENSMUSG00000017210.14	2034.68	0.173214	0.0918836	1.88515	0.05941	0.14983	Med24
ENSMUSG00000017211.14	0	NA	NA	NA	NA	NA	Gsdma2
ENSMUSG00000017221.14	5458.38	-0.18399	0.0968541	-1.89966	0.0574774	0.145836	Psmd3
ENSMUSG00000017264.16	2558.89	0.38021	0.0956041	3.97692	6.9815e-05	0.000394276	Exosc10
ENSMUSG00000017286.15	1771.79	-0.50064	0.100919	-4.9608	7.02035e-07	5.63365e-06	Glod4
ENSMUSG00000017288.15	2527.82	-0.296657	0.0884868	-3.35256	0.000800689	0.00359401	Vps53
ENSMUSG00000017291.13	14843.4	0.0837827	0.0972747	0.861301	0.389072	0.607715	Taok1
ENSMUSG00000017299.13	1024.48	0.091151	0.122752	0.742564	0.457745	0.674101	Dnttip1
ENSMUSG00000017300.9	0.571055	-2.66996	3.98661	-0.669731	0.503029	NA	Tnnc2
ENSMUSG00000017307.15	321.536	0.315342	0.141266	2.23225	0.0255985	0.0746592	Acot8
ENSMUSG00000017309.11	0	NA	NA	NA	NA	NA	Cd300lg
ENSMUSG00000017310.7	0	NA	NA	NA	NA	NA	Spint4
ENSMUSG00000017311.15	0	NA	NA	NA	NA	NA	Pyy
ENSMUSG00000017314.12	783.483	-1.22466	0.117544	-10.4188	2.03605e-25	8.14421e-24	Mpp2
ENSMUSG00000017316.13	0	NA	NA	NA	NA	NA	Ppy
ENSMUSG00000017344.4	0	NA	NA	NA	NA	NA	Vtn
ENSMUSG00000017376.15	1857.95	0.595499	0.0970196	6.13792	8.36073e-10	9.91821e-09	Nlk
ENSMUSG00000017386.10	2706.06	0.916415	0.110611	8.28506	1.18051e-16	2.66965e-15	Traf4
ENSMUSG00000017390.15	130.924	-1.02313	0.229446	-4.45914	8.2288e-06	5.53026e-05	Aldoc
ENSMUSG00000017400.10	17.1651	-0.906462	0.659673	-1.37411	0.169408	0.33651	Stac2
ENSMUSG00000017404.12	19450	-0.256129	0.0736546	-3.47743	0.000506238	0.00238257	Rpl19
ENSMUSG00000017405.14	562.874	0.279183	0.145763	1.91532	0.0554522	0.141493	Nek8
ENSMUSG00000017412.15	100.614	0.326621	0.29331	1.11357	0.265464	0.469503	Cacnb4
ENSMUSG00000017417.14	11.0036	-3.36077	0.93865	-3.58043	0.000343025	0.00167361	Plxdc1
ENSMUSG00000017418.13	1355.12	-0.780351	0.742491	-1.05099	0.293263	0.503069	Arl5b
ENSMUSG00000017421.18	6472.84	0.143308	0.0703837	2.03609	0.0417412	0.111924	Zfp207
ENSMUSG00000017428.16	5347.16	-0.232674	0.0904901	-2.57126	0.0101329	0.0338852	Psmd11
ENSMUSG00000017446.14	1546.02	-1.47905	0.173399	-8.52971	1.46715e-17	3.61305e-16	C1qtnf1
ENSMUSG00000017453.4	1.26381	-1.54149	3.1734	-0.485752	0.627143	NA	Pipox
ENSMUSG00000017466.9	125609	-1.55148	0.0721605	-21.5003	1.54567e-102	6.68501e-100	Timp2
ENSMUSG00000017478.15	4827.91	0.355969	0.0914523	3.8924	9.92566e-05	0.000544116	Zc3h18
ENSMUSG00000017485.11	11625.1	-0.161719	0.0701266	-2.30611	0.0211046	0.0631725	Top2b
ENSMUSG00000017491.9	176.41	-2.55452	0.265488	-9.62197	6.45815e-22	2.10132e-20	Rarb
ENSMUSG00000017493.12	627.529	-1.53202	0.159657	-9.59569	8.33545e-22	2.68702e-20	Igfbp4
ENSMUSG00000017499.15	415.95	-0.115368	0.189007	-0.610388	0.541605	0.743632	Cdc6
ENSMUSG00000017548.15	3479.59	-0.19524	0.0829698	-2.35315	0.0186153	0.0567646	Suz12
ENSMUSG00000017550.14	677.58	0.107937	0.126195	0.855318	0.392375	0.610709	Atad5
ENSMUSG00000017561.16	1222.08	0.266375	0.119935	2.221	0.0263508	0.0765631	Crlf3
ENSMUSG00000017588.2	0	NA	NA	NA	NA	NA	Krt27
ENSMUSG00000017607.9	36.9527	-3.2423	0.722497	-4.48763	7.20207e-06	4.89892e-05	Tns4
ENSMUSG00000017615.12	6212.54	-0.877582	0.468898	-1.87158	0.0612644	0.153327	Tnfaip1
ENSMUSG00000017631.18	3450.13	0.346101	0.0905815	3.82088	0.000132974	0.00070965	Abr
ENSMUSG00000017639.13	4.55831	1.01977	1.13483	0.898611	0.36886	0.587888	Rab11fip4
ENSMUSG00000017652.16	10.5794	-0.162699	0.823614	-0.197542	0.843403	0.931495	Cd40
ENSMUSG00000017664.16	1420.62	-0.221708	0.108206	-2.04895	0.0404674	0.109232	Slc35c2
ENSMUSG00000017667.9	2259.54	0.454938	0.0784342	5.80025	6.62144e-09	7.07468e-08	Zfp334
ENSMUSG00000017670.16	6806.32	-0.00592348	0.0738659	-0.0801923	0.936084	0.974286	Elmo2
ENSMUSG00000017677.11	8438.14	1.08818	0.0747142	14.5645	4.72203e-48	4.97611e-46	Wsb1
ENSMUSG00000017679.16	574.443	-0.180614	0.165363	-1.09223	0.274734	0.481062	Ttpal
ENSMUSG00000017686.16	3132.19	0.0681097	0.0786656	0.865813	0.386593	0.605429	Rhot1
ENSMUSG00000017688.14	0	NA	NA	NA	NA	NA	Hnf4g
ENSMUSG00000017692.8	53.9389	-0.0986291	0.381173	-0.258751	0.795827	0.90533	Rhbdl3
ENSMUSG00000017697.3	503.541	-0.207444	0.117966	-1.7585	0.0786624	0.187662	Ada
ENSMUSG00000017707.9	23033.9	-0.142469	0.100277	-1.42076	0.155388	0.315363	Serinc3
ENSMUSG00000017713.9	45.0771	0.24517	0.369126	0.66419	0.506569	0.717058	Tha1
ENSMUSG00000017715.11	3277.77	0.151555	0.0885623	1.71129	0.0870284	0.203321	Pgs1
ENSMUSG00000017716.15	863.717	-0.654628	0.183824	-3.56118	0.000369199	0.00178911	Birc5
ENSMUSG00000017718.15	122.988	-0.202713	0.429275	-0.47222	0.63677	0.811849	Afmid
ENSMUSG00000017720.2	0	NA	NA	NA	NA	NA	Trp53tg5
ENSMUSG00000017721.15	3093.76	0.0681229	0.103943	0.655386	0.512219	0.721221	Pigt
ENSMUSG00000017723.11	0	NA	NA	NA	NA	NA	Wfdc2
ENSMUSG00000017724.14	601.416	0.355073	0.215756	1.64571	0.0998231	0.226237	Etv4
ENSMUSG00000017733.4	0	NA	NA	NA	NA	NA	Eppin
ENSMUSG00000017734.15	655.236	0.0357999	0.212026	0.168847	0.865917	0.941175	Dbndd2
ENSMUSG00000017737.2	6.44376	-1.1029	1.12888	-0.976981	0.328579	0.545398	Mmp9
ENSMUSG00000017740.17	22.4546	-0.678292	0.693915	-0.977485	0.328329	0.545158	Slc12a5
ENSMUSG00000017747.13	1148.44	-0.476828	0.0945318	-5.0441	4.5565e-07	3.76864e-06	Ghdc
ENSMUSG00000017754.13	2269.46	-0.185898	0.112787	-1.64821	0.0993091	0.225318	Pltp
ENSMUSG00000017756.9	943.15	0.00965883	0.117498	0.082204	0.934484	0.973541	Slc12a7
ENSMUSG00000017760.15	14930.2	-0.314143	0.100338	-3.13086	0.00174297	0.00719222	Ctsa
ENSMUSG00000017764.2	472.157	0.0132359	0.129952	0.101852	0.918874	0.965178	Zswim1
ENSMUSG00000017765.17	7941.86	0.107847	0.0749434	1.43905	0.150137	0.306957	Slc12a4
ENSMUSG00000017767.3	6.1026	0.885969	1.24708	0.710433	0.477435	0.691665	Spata25
ENSMUSG00000017774.19	42770.3	-0.331285	0.0768386	-4.31144	1.62193e-05	0.000103477	Myo1c
ENSMUSG00000017776.15	7921.72	1.54936	0.0805406	19.237	1.81555e-82	4.95931e-80	Crk
ENSMUSG00000017778.14	3568.81	0.190836	0.0913731	2.08853	0.0367496	0.100862	Cox7c
ENSMUSG00000017781.17	10599	-0.389185	0.128987	-3.01724	0.00255088	0.0101139	Pitpna
ENSMUSG00000017801.15	782.608	-0.0483613	0.138876	-0.348235	0.727664	0.868578	Mlx
ENSMUSG00000017802.14	2315.31	0.121623	0.0828205	1.46852	0.141964	0.294409	Retreg3
ENSMUSG00000017817.11	3767.29	0.0495975	0.148932	0.333021	0.739119	0.874443	Jph2
ENSMUSG00000017830.15	1212.88	3.81392	0.243094	15.6891	1.79655e-55	2.40622e-53	Dhx58
ENSMUSG00000017831.7	5867.08	0.248479	0.0992588	2.50335	0.0123024	0.0399809	Rab5a
ENSMUSG00000017832.2	0.950788	3.33567	3.25159	1.02586	0.304958	NA	Hspb9
ENSMUSG00000017837.12	986.204	0.406141	0.64731	0.627429	0.530378	0.735141	Nkiras2
ENSMUSG00000017843.14	5434.03	-0.0787953	0.0652959	-1.20674	0.227532	0.419499	Ppp2r5c
ENSMUSG00000017858.12	1578.46	-0.119191	0.08923	-1.33577	0.181623	0.35457	Ift52
ENSMUSG00000017861.11	371.032	-0.236445	0.153966	-1.53569	0.124614	0.267665	Mybl2
ENSMUSG00000017868.16	0	NA	NA	NA	NA	NA	Sgk2
ENSMUSG00000017897.18	1.87075	-1.60265	2.87887	-0.556694	0.577737	0.770266	Eya2
ENSMUSG00000017922.14	0	NA	NA	NA	NA	NA	Prl3c1
ENSMUSG00000017929.13	7098.71	0.196378	0.0834164	2.35419	0.0185632	0.056664	B4galt5
ENSMUSG00000017943.15	29.3618	0.0229815	0.470976	0.0487955	0.961082	0.984632	Gdap1l1
ENSMUSG00000017950.16	0.5	2.4024	3.99196	0.601811	0.5473	NA	Hnf4a
ENSMUSG00000017969.13	4961.87	-1.07883	0.101272	-10.6528	1.69224e-26	7.18422e-25	Ptgis
ENSMUSG00000017978.18	15.925	2.04749	0.956242	2.14118	0.0322594	0.0905823	Cadps2
ENSMUSG00000017999.16	2077.52	-0.1963	0.144283	-1.36052	0.173665	0.343003	Ddx27
ENSMUSG00000018001.18	7983.8	0.393312	0.0738799	5.32367	1.01692e-07	9.24309e-07	Cyth3
ENSMUSG00000018008.7	4.89948	-1.08225	1.29722	-0.834289	0.404118	0.622497	Cyth4
ENSMUSG00000018012.11	154.26	0.295583	0.234864	1.25853	0.2082	0.393153	Rac3
ENSMUSG00000018040.9	3250.18	-0.169469	0.127196	-1.33234	0.182748	0.356163	Rrp7a
ENSMUSG00000018042.17	22966.1	-0.672614	0.0611062	-11.0073	3.52387e-28	1.62568e-26	Cyb5r3
ENSMUSG00000018068.13	2124.78	0.0311218	0.0838076	0.371348	0.710378	0.858259	Ints2
ENSMUSG00000018076.12	5775.66	-0.280139	0.0805032	-3.47985	0.000501695	0.00236279	Med13l
ENSMUSG00000018102.5	3120.29	0.118703	0.105917	1.12072	0.262408	0.465447	Hist1h2bc
ENSMUSG00000018126.15	13.3495	0.411882	0.702603	0.586222	0.557726	0.755988	Baiap2l2
ENSMUSG00000018143.10	3312.44	0.0208846	0.0752083	0.27769	0.78125	0.898497	Mafk
ENSMUSG00000018160.15	2995.45	-0.200704	0.158219	-1.26852	0.204611	0.388134	Med1
ENSMUSG00000018166.8	14.5031	-1.549	0.717956	-2.15752	0.0309653	0.0876399	Erbb3
ENSMUSG00000018167.10	845.846	0.352058	0.120853	2.91312	0.00357838	0.0136935	Stard3
ENSMUSG00000018168.8	0	NA	NA	NA	NA	NA	Ikzf3
ENSMUSG00000018169.12	0	NA	NA	NA	NA	NA	Mfng
ENSMUSG00000018171.9	8036.88	-0.0531117	0.0994028	-0.534308	0.593129	0.781752	Vmp1
ENSMUSG00000018189.12	1055.06	-0.0252726	0.0974307	-0.259391	0.795334	0.905067	Uchl5
ENSMUSG00000018196.18	1004.08	-0.304054	0.120167	-2.53026	0.0113979	0.03744	Glrx2
ENSMUSG00000018199.8	3853.73	-0.941475	0.125687	-7.49063	6.85425e-14	1.2559e-12	Trove2
ENSMUSG00000018209.15	4760.52	0.950682	0.098377	9.66366	4.30209e-22	1.41989e-20	Stk4
ENSMUSG00000018211.13	0	NA	NA	NA	NA	NA	Wfdc15b
ENSMUSG00000018217.12	5208.62	-1.97322	0.51363	-3.84171	0.000122178	0.000657102	Pmp22
ENSMUSG00000018238.6	16.4307	0.0261809	0.644979	0.0405918	0.967621	0.986971	Gdf9
ENSMUSG00000018239.9	543.622	-0.754035	0.152892	-4.93182	8.14687e-07	6.48252e-06	Zcchc10
ENSMUSG00000018259.13	0.312854	-1.83267	4.04826	-0.452705	0.650761	NA	Prl8a2
ENSMUSG00000018263.11	1448.75	-0.258659	0.100855	-2.56466	0.0103278	0.0344813	Tbx5
ENSMUSG00000018286.6	4035.59	0.0584489	0.0989642	0.590607	0.554784	0.753652	Psmb6
ENSMUSG00000018287.12	1364.89	-0.166085	0.10415	-1.59468	0.110784	0.245372	Spag7
ENSMUSG00000018293.4	24004.7	0.0423888	0.104054	0.407374	0.683734	0.843274	Pfn1
ENSMUSG00000018322.10	1690.55	-0.0462768	0.10089	-0.458684	0.646461	0.817932	Tomm34
ENSMUSG00000018326.9	21771.4	-0.0407799	0.0585814	-0.696124	0.486351	0.699811	Ywhab
ENSMUSG00000018334.17	935.963	0.106757	0.117269	0.91036	0.362633	0.581557	Ksr1
ENSMUSG00000018339.11	3458.16	-1.22842	0.17385	-7.06598	1.59487e-12	2.53713e-11	Gpx3
ENSMUSG00000018340.13	23552.9	-0.144564	0.0751564	-1.92351	0.0544155	0.139309	Anxa6
ENSMUSG00000018341.12	0	NA	NA	NA	NA	NA	Il12rb2
ENSMUSG00000018347.16	526.76	-0.0613612	0.139809	-0.438892	0.66074	0.828119	Zkscan6
ENSMUSG00000018362.14	5070.33	-0.141501	0.106009	-1.3348	0.181942	0.354967	Kpna2
ENSMUSG00000018363.16	15093.8	0.777051	0.0909281	8.54577	1.27683e-17	3.16313e-16	Smurf2
ENSMUSG00000018372.13	375.68	-0.133773	0.154133	-0.867907	0.385445	0.604506	Cep95
ENSMUSG00000018377.10	4425.59	-0.473903	0.0976357	-4.85379	1.21122e-06	9.41408e-06	Vezf1
ENSMUSG00000018378.13	2316.32	-0.453305	0.176839	-2.56337	0.010366	0.0345711	Cuedc1
ENSMUSG00000018379.17	3498.58	-0.0374117	0.142333	-0.262847	0.792669	0.903966	Srsf1
ENSMUSG00000018381.15	6.74966	0.664466	1.57657	0.421462	0.673418	0.836365	Abi3
ENSMUSG00000018387.12	174.397	-1.19125	0.200225	-5.94954	2.68897e-09	3.01258e-08	Shroom1
ENSMUSG00000018395.19	2521.05	0.443173	0.0976985	4.53613	5.7297e-06	3.99022e-05	Kif3a
ENSMUSG00000018398.18	7011.73	0.072328	0.384526	0.188097	0.850801	0.934377	2021-09-08
ENSMUSG00000018401.17	4948.26	0.455796	0.0796251	5.72428	1.03875e-08	1.07931e-07	Mtmr4
ENSMUSG00000018405.7	445.52	-0.0475218	0.1301	-0.365271	0.714909	0.860877	Mrm1
ENSMUSG00000018411.17	7.4508	-0.518874	0.837718	-0.61939	0.535659	0.73941	Mapt
ENSMUSG00000018412.16	4661.62	0.313748	0.083171	3.77233	0.000161733	0.000847447	Kansl1
ENSMUSG00000018415.14	2347.43	0.26632	0.0932523	2.85591	0.00429137	0.0160926	Gid4
ENSMUSG00000018417.14	2970.63	0.88768	0.0739562	12.0028	3.43551e-33	1.95938e-31	Myo1b
ENSMUSG00000018425.18	3427.08	0.00248534	0.093373	0.0266173	0.978765	0.991137	Dhx40
ENSMUSG00000018427.7	686.485	-1.45187	0.163319	-8.88977	6.12351e-19	1.6153e-17	Ypel2
ENSMUSG00000018428.15	3100.03	-0.134957	0.0811482	-1.66309	0.0962938	0.220428	Akap1
ENSMUSG00000018433.14	2285.93	0.167544	0.0856127	1.957	0.0503473	0.130716	Nol11
ENSMUSG00000018442.13	2323.42	-0.335783	0.100515	-3.34062	0.000835905	0.00373031	Derl2
ENSMUSG00000018446.8	4892.75	-0.11319	0.106245	-1.06537	0.28671	0.495019	C1qbp
ENSMUSG00000018449.12	429.035	-0.135424	0.141004	-0.960426	0.336841	0.554853	Rpain
ENSMUSG00000018451.6	77.1298	1.77302	0.335823	5.27963	1.29445e-07	1.15931e-06	6330403K07Rik
ENSMUSG00000018459.15	4.9735	-0.86337	1.62098	-0.532621	0.594296	0.782624	Slc13a3
ENSMUSG00000018470.8	28.7393	0.306646	0.553973	0.553539	0.579894	0.77136	Kcnab3
ENSMUSG00000018474.17	19949.5	0.318486	0.0743036	4.28628	1.8169e-05	0.000114962	Chd3
ENSMUSG00000018476.7	4240.88	0.386338	0.0762276	5.06822	4.01552e-07	3.34788e-06	Kdm6b
ENSMUSG00000018479.12	1.45176	-0.92229	3.07773	-0.299665	0.764433	NA	1700125H20Rik
ENSMUSG00000018481.9	4661.85	0.262081	0.0688364	3.80731	0.000140488	0.000746107	Appbp2
ENSMUSG00000018486.2	0	NA	NA	NA	NA	NA	Wnt9b
ENSMUSG00000018500.2	438.056	-0.727308	0.134638	-5.40194	6.59233e-08	6.16194e-07	Adora2b
ENSMUSG00000018501.17	8723.16	-0.240246	0.082254	-2.92078	0.00349155	0.0134057	Ncor1
ENSMUSG00000018507.16	800.313	1.2683	0.184531	6.87307	6.28359e-12	9.48018e-11	Trpv2
ENSMUSG00000018509.8	223.938	0.737967	0.194288	3.79831	0.000145684	0.000771727	Cenpv
ENSMUSG00000018537.16	1503.98	0.201961	0.122568	1.64774	0.0994051	0.225486	Pcgf2
ENSMUSG00000018541.10	1616.66	0.51221	0.0894325	5.72734	1.0202e-08	1.06162e-07	Cwc25
ENSMUSG00000018543.8	3.40299	0.77036	1.74948	0.440337	0.659693	0.827357	1700001P01Rik
ENSMUSG00000018547.8	6873.27	0.254891	0.0739499	3.44681	0.000567256	0.00263864	Pip4k2b
ENSMUSG00000018548.15	1522.17	-1.03646	0.0867441	-11.9484	6.61523e-33	3.71168e-31	Trim37
ENSMUSG00000018554.13	0.975756	3.37071	3.95054	0.853228	0.393533	NA	Ybx2
ENSMUSG00000018559.16	4570.8	0.102249	0.0988834	1.03403	0.301121	0.512609	Ctdnep1
ENSMUSG00000018565.17	1794.79	0.0853662	0.108378	0.787671	0.430889	0.648193	Elp5
ENSMUSG00000018566.14	3.70663	5.29681	1.78998	2.95914	0.00308498	0.012	Slc2a4
ENSMUSG00000018567.14	16114.3	-0.220506	0.0713037	-3.09249	0.00198483	0.00808735	Gabarap
ENSMUSG00000018569.12	1.25939	3.74174	2.97387	1.25821	0.208317	NA	Cldn7
ENSMUSG00000018570.17	33.5076	0.124737	0.526871	0.236751	0.81285	0.915597	2810408A11Rik
ENSMUSG00000018572.10	3009.8	-0.170202	0.1562	-1.08964	0.275871	0.482374	Phf23
ENSMUSG00000018574.14	2676.92	-0.639142	0.0916673	-6.9724	3.1157e-12	4.79126e-11	Acadvl
ENSMUSG00000018581.15	0.771517	3.03613	3.96188	0.766335	0.443477	NA	Dnah11
ENSMUSG00000018583.5	11889.1	0.149971	0.0765713	1.95857	0.0501627	0.130302	G3bp1
ENSMUSG00000018585.9	1514.19	-0.18809	0.104645	-1.79742	0.0722687	0.175228	Atox1
ENSMUSG00000018589.8	0.469281	-2.41239	4.00202	-0.602793	0.546646	NA	Glra2
ENSMUSG00000018593.13	142834	-0.248909	0.0868042	-2.86747	0.00413763	0.0156063	Sparc
ENSMUSG00000018595.6	0	NA	NA	NA	NA	NA	Glra4
ENSMUSG00000018599.5	509.617	0.273053	0.146616	1.86236	0.0625519	0.155929	Mief2
ENSMUSG00000018604.18	1442.05	0.395953	0.133162	2.97347	0.00294458	0.0115121	Tbx3
ENSMUSG00000018620.3	0.487878	2.37016	3.99386	0.593452	0.552879	NA	Mmp20
ENSMUSG00000018623.9	0	NA	NA	NA	NA	NA	Mmp7
ENSMUSG00000018634.10	0.833333	3.141	3.95804	0.793574	0.427443	NA	Crhr1
ENSMUSG00000018648.15	519.586	-0.147723	0.138562	-1.06612	0.286371	0.494803	Dusp14
ENSMUSG00000018651.14	814.702	-0.042809	0.125207	-0.341906	0.732421	0.870951	Tada2a
ENSMUSG00000018654.17	19.7887	1.78406	0.606013	2.94393	0.00324078	0.0125473	Ikzf1
ENSMUSG00000018656.5	0	NA	NA	NA	NA	NA	Tcaf3
ENSMUSG00000018659.12	277.763	-0.905886	0.189612	-4.77758	1.77416e-06	1.34914e-05	Pnpo
ENSMUSG00000018661.17	1786.05	-0.208909	0.0948161	-2.20331	0.027573	0.0794939	Cog1
ENSMUSG00000018666.13	1995.28	-0.33242	0.0895602	-3.71169	0.000205879	0.00105428	Cbx1
ENSMUSG00000018669.14	1105.23	-0.577805	0.146446	-3.94552	7.96266e-05	0.000444966	Cdk5rap3
ENSMUSG00000018672.15	2499.3	-0.393035	0.0842969	-4.6625	3.12385e-06	2.28281e-05	Copz2
ENSMUSG00000018677.9	3484.85	-0.665199	0.119614	-5.56123	2.67878e-08	2.65576e-07	Slc25a39
ENSMUSG00000018678.13	877.389	0.221305	0.134544	1.64485	0.100001	0.226565	Sp2
ENSMUSG00000018697.14	1594.31	-0.0995491	0.100113	-0.994368	0.320044	0.534909	Aatf
ENSMUSG00000018698.15	0	NA	NA	NA	NA	NA	Lhx1
ENSMUSG00000018707.13	53207.7	-0.0127408	0.0975028	-0.130671	0.896036	0.954472	Dync1h1
ENSMUSG00000018727.19	0	NA	NA	NA	NA	NA	Cpsf4l
ENSMUSG00000018733.10	398.288	-0.262175	0.141603	-1.85148	0.0641002	0.159033	Pex12
ENSMUSG00000018736.14	5606.58	-0.0953825	0.0764125	-1.24826	0.211937	0.39796	Ndel1
ENSMUSG00000018740.14	117.27	-0.245347	0.221691	-1.10671	0.268419	0.473279	Slc25a35
ENSMUSG00000018750.14	5443.14	-0.116896	0.101754	-1.14881	0.250636	0.450299	Zbtb4
ENSMUSG00000018752.19	443.426	0.314801	0.191946	1.64005	0.100995	0.228193	Tnfsfm13
ENSMUSG00000018761.14	552.035	0.256831	0.141496	1.81511	0.0695065	0.1697	Mpdu1
ENSMUSG00000018765.5	5176.61	0.189199	0.080098	2.3621	0.0181717	0.0556572	Fxr2
ENSMUSG00000018770.9	5211.12	-0.316594	0.105134	-3.01135	0.00260088	0.0102866	Atp5g3
ENSMUSG00000018774.13	194.389	0.132554	0.207649	0.638359	0.52324	0.729442	Cd68
ENSMUSG00000018776.9	1.07105	-0.179364	3.32703	-0.053911	0.957006	NA	Slc35g3
[truncated: 50,639 more rows]
