# Supplementary material for: Distinct roles of KLF4 in mesenchymal cell subtypes during lung fibrogenesis
Source: Nat Commun. 2021 Dec 10;12:7179. doi: 10.1038/s41467-021-27499-8 (PMC8664937; doi:10.1038/s41467-021-27499-8)
Supplement: Supplementary file 5 — Supplementary Data 3 [file 41467_2021_27499_MOESM5_ESM.xlsx]

## Sheet: Sheet1
Supplementary Data 3. Transcription factors predicted by TRANSFAC to bind between -5000 bp and +100 bp of Ccl2 gene.
AHR
AIRE
ALX1
ALX3
ALX4
ARGFX
ARID3A
ARNT
ARX
ASCL1
ASCL2
ATF2
ATF4
ATOH1
BACH1
BACH2
BARX1
BARX2
BATF
BATF3
BCL3
BCL6
BCL6B
BHLHA15
BPTF
BRCA1
BSX
CDX1
CDX2
CDX4
CEBPA
CEBPB
CEBPD
CEBPE
CEBPG
CRX
CUX1
DBP
DBX1
DBX2
DLX1
DLX2
DLX3
DLX4
DLX5
DLX6
DMBX1
DPRX
DRGX
EHF
ELF1
ELF2
ELF3
ELF4
ELF5
ELK1
ELK3
ELK4
EMX1
EMX2
EN1
EN2
ERF
ERG
ESR1
ESR2
ESX1
ETS1
ETS2
ETV1
ETV2
ETV3
ETV4
ETV5
ETV6
ETV7
EVX1
EVX2
FEV
FLI1
FOS
FOSB
FOSL1
FOSL2
FOXA1
FOXA2
FOXA3
FOXB1
FOXC1
FOXC2
FOXD1
FOXD2
FOXD3
FOXE1
FOXF1
FOXF2
FOXG1
FOXH1
FOXI1
FOXJ1
FOXJ2
FOXJ3
FOXK1
FOXK2
FOXL1
FOXL2
FOXM1
FOXO1
FOXO3
FOXO4
FOXP1
FOXP2
FOXP3
FOXQ1
FOXR2
GABPA
GABPB1
GBX1
GBX2
GLI1
GLI2
GLI3
GLIS1
GLIS2
GLIS3
GSC
GSC2
GSX1
GSX2
HBP1
HESX1
HGNC
HIC1
HLF
HLTF
HMGA1
HMGA2
HMX1
HMX2
HOXA1
HOXA10
HOXA11
HOXA13
HOXA2
HOXA3
HOXA4
HOXA5
HOXA6
HOXA7
HOXA9
HOXB1
HOXB2
HOXB3
HOXB4
HOXB5
HOXB6
HOXB7
HOXB8
HOXB9
HOXC10
HOXC11
HOXC12
HOXC13
HOXC4
HOXC5
HOXC9
HOXD1
HOXD10
HOXD11
HOXD12
HOXD13
HOXD3
HOXD4
HOXD8
HOXD9
IKZF1
ING4
ISL1
ISL2
ISX
JDP2
JUN
JUNB
JUND
KLF17
KLF6
LBX1
LBX2
LHX1
LHX2
LHX3
LHX4
LHX5
LHX6
LHX8
LHX9
LMX1A
LMX1B
LYL1
MAF
MAFA
MAFB
MAFF
MAFG
MAFK
MAZ
MEIS1
MEOX1
MEOX2
MIXL1
MNX1
MSX1
MSX2
MYBL1
MYBL2
MYOG
MZF1
NEUROD1
NEUROG2
NFAT5
NFATC1
NFATC2
NFATC3
NFATC4
NFE2
NFE2L1
NFE2L2
NFE2L3
NFIA
NFIB
NFIC
NFIL3
NFIX
NFKB1
NFKB2
NHLH1
NHLH2
NKX1-1
NKX1-2
NKX2-1
NKX2-2
NKX2-3
NKX2-4
NKX2-5
NKX2-8
NKX3-1
NKX3-2
NKX6-1
NKX6-2
NKX6-3
NOTO
NR1H2
NR1H3
NR1H4
NR1I2
NR1I3
NR2C2
NR2F1
NR2F2
NRF1
NRL
OLIG2
ONECUT1
ONECUT2
OTP
OTX1
OTX2
PAX4
PAX6
PAX7
PBX1
PBX2
PBX3
PDX1
PHOX2A
PHOX2B
PITX1
PITX2
PITX3
POU1F1
POU2AF1
POU2F1
POU2F2
POU2F3
POU3F1
POU3F2
POU3F3
POU3F4
POU4F1
POU4F2
POU4F3
POU5F1
POU5F1B
POU6F1
POU6F2
PPARG
PROP1
PRRX1
PRRX2
PTF1A
RARA
RARB
RARG
RAX
RAX2
RBPJ
REL
RELA
RELB
REST
RFX1
RFX2
RFX3
RFX4
RFX5
RFXANK
RFXAP
RHOXF1
RHOXF2
RORB
RREB1
RXRA
RXRB
SATB1
SHOX
SHOX2
SIX3
SKOR1
SKOR2
SMAD1
SMAD2
SMAD3
SMAD4
SMAD5
SMAD6
SMAD7
SMAD9
SOX1
SOX10
SOX11
SOX12
SOX13
SOX14
SOX15
SOX17
SOX18
SOX2
SOX21
SOX3
SOX30
SOX4
SOX5
SOX6
SOX7
SOX8
SOX9
SPDEF
SPI1
SPIB
SPIC
SREBF1
SREBF2
SRY
STAT1
STAT2
STAT3
STAT4
STAT5A
STAT5B
STAT6
TAL1
TBP
TBX5
TCF12
TEAD1
TEAD2
TEAD3
TEAD4
TEF
TFAP2A
TFAP2B
TFAP2C
TFAP2E
TFAP4
THRA
THRB
TLX2
TP53
TP63
TP73
TWIST1
UNCX
VAX1
VAX2
VENTX
VSX1
VSX2
ZBTB18
ZBTB42
ZBTB7A
ZBTB7B
ZBTB7C
ZIC1
ZIC2
ZIC3
ZNF333
ZNF384
