# Supplementary material for: Distinct roles of KLF4 in mesenchymal cell subtypes during lung fibrogenesis
Source: Nat Commun. 2021 Dec 10;12:7179. doi: 10.1038/s41467-021-27499-8 (PMC8664937; doi:10.1038/s41467-021-27499-8)
Supplement: Supplementary file 7 — Source Data [file 41467_2021_27499_MOESM7_ESM.xlsx]

## Sheet: Sheet1
Source Data
Figure 1
Fig. 1c	Pdgfrb-CreER, Day 7	Pdgfrb-CreER, Day 14	Acta2-CreER, Day 7	Acta2-CreER, Day 14
	76.5172	61.6588	8.95522	11.1111
	87.1875	65.651	10.6109	8.81226
	85.782	78.3046	11.7409	7.69231
	87.7922
Fig. 1d
Acta2	Day 0	Day 5	Day 14
	1.12973	10.4198	12.7973
	1.15848	8.87835	13.5836
	0.76408	9.90966	17.3163
Col1a1	Day 0	Day 5	Day 14
	1.37186	4.99825	6.50368
	0.772084	3.31135	5.42396
	0.944114	4.54554	4.3096
Col3a1	Day 0	Day 5	Day 14
	0.849772	3.22754	6.39495
	1.07466	3.94376	6.19756
	1.09503	4.5	7.70911
Fig. 1f	PBS	Bleomycin
	0.746269	9.86842
	0.342466	10.6838
	1.00671	9.05172
Fig. 1h	PBS	Bleomycin
	1.225	8.19608
	1.14035	7.825
	1.17742	7.46809
		4.46939
Fig. 1i
PBS	% of patch size 1	% of patch size 2	% of patch size 3	% of patch size 4-10	% of patch size 11-20	% of patch size >20
	87.0968	8.06452	4.83871	0	0	0
	89.4737	7.01754	3.50877	0	0	0
	85	7.5	7.5	0	0	0
Bleomycin	% of patch size 1	% of patch size 2	% of patch size 3	% of patch size 4-10	% of patch size 11-20	% of patch size >20
	15.3846	13.4615	11.5385	36.5385	11.5385	11.5385
	15	15	10	32.5	20	7.5
	8.51064	14.8936	10.6383	42.5532	17.0213	6.38298
	32.6531	22.449	10.2041	20.4082	12.2449	2.04082

## Sheet: Sheet2
Figure 2
Fig. 2b	Control	Day 5	Day 14
	7.5	23.95	27.3
	6.5	18.9	25.19
	5.7	27.93	21.87
Fig. 2d	Control	Bleomycin
	2.05479	6.18557
	2.12766	7.33945
	1.5625	8.77193
Fig. 2e	Control	Day 5	Day 14
	1.10738	2.14427	2.87767
	0.873668	1.88929	2.96468
	1.03361	2.1888	3.31151
Fig. 2g	SMA+	SMA-
	1.46199	12.4088
	0.324675	8.2
	1.88679	8.56423
	0	12.8814
	1.8018	9.31198
	1.6129	11.516
Fig. 2i	SMA+	SMA-
	0.819672	9.15033
	0.900901	6.57698
	0	5.07166

## Sheet: Sheet3
Figure 3
Fig. 3c	Vehicle	Tamoxifen
	1237.14	194.286
	951.429	151.429
	1337.14	122.857
Fig. 3d
SMA					MW marker 50 kDa; Ab: mouse anti-SMA (Sigma, cat# A5228) 1:2000
GAPDH					MW marker 37 kDa; Ab: rabbit anti-GAPDH (Cell Signaling Technology, cat# 2118S) 1:5000
COL1					MW marker 150 kDa; Ab: rabbit anti-collagen 1 (Abcam, cat# ab34710) 1:1000
GAPDH					MW marker 37 kDa; Ab: rabbit anti-GAPDH (Cell Signaling Technology, cat# 2118S) 1:5000
					MW marker 250 kDa;
FN1					Ab: mouse anti-fibronectin (BD Biosciences, cat #610077) 1:5000
GAPDH					MW marker 37 kDa; Ab: rabbit anti-GAPDH (Cell Signaling Technology, cat# 2118S) 1:5000
Fig. 3e	SMA	COL1	FN1
	0.302527	0.524836	0.659111
	0.412738	0.411209	0.278502
	0.373886	0.353515	0.478057
Fig. 3g	Klf4(+/+)	Klf4(f/f)
	11.8644	7.18563
	11.7241	14.5299
	7.86517	13.6364
Fig. 3i	Klf4(+/+)	Klf4(f/f)
	62.069	55.5556
	56	58.3333
	70.5882	75

## Sheet: Sheet4
Figure 4
Fig. 4a	Klf4	Col1a1	Col3a1	Fn1	Itgb3
	0.23	0.501338	0.223486	0.376015	1.38
	0.190997	0.467648	0.20009	0.102384	1.28585
	0.27808	0.480188	0.321242	0.405386	0.857085
Fig. 4b
COL1					MW marker 150 kDa; Ab: rabbit anti-collagen 1 (Abcam, cat# ab34710) 1:1000
GAPDH					MW marker 37 kDa; Ab: rabbit anti-GAPDH (Cell Signaling Technology, cat# 2118S) 1:5000
FN1					MW marker 250 kDa; Ab: mouse anti-fibronectin (BD Biosciences, cat# 610077) 1:5000
GAPDH					MW marker 37 kDa; Ab: rabbit anti-GAPDH (Cell Signaling Technology, cat# 2118S) 1:5000
Fig. 4c	COL1	FN1
	0.542304	0.595688
	0.665613	0.377096
	0.701058	0.239732
Fig. 4d	Klf4	Tgfb1	Tgfbr1	Tgfbr2	Pdgfb	Pdgfrb	Pdgfra
	0.23	0.51	0.53	0.45	0.520309	0.39	0.744105
	0.190997	0.431744	0.482037	0.420062	0.448402	0.457543	1.06814
	0.27808	0.510557	0.676279	0.301011	0.700715	0.457964	1.03511
Fig. 4e
p-SMAD3					MW marker 50 kDa; Ab: rabbit anti-phospho-SMAD3 (Abcam, cat# ab52903) 1:500
SMAD2/3					MW marker 50 kDa; Ab: rabbit anti-SMAD2/3 (Cell Signaling Technology, cat# 3102) 1:500
GAPDH					MW marker 37 kDa; Ab: rabbit anti-GAPDH (Cell Signaling Technology, cat# 2118S) 1:5000
Fig. 4f	Scr	siKlf4
	0.838666	0.432232
	1.0516	0.502903
	1.10973	0.573313
Fig. 4g
p-SMAD 3					MW marker 50 kDa; Ab: rabbit anti-phospho-SMAD3 (Abcam, cat# ab52903) 1:500
SMAD2/3					MW marker 50 kDa; Ab: rabbit anti-SMAD2/3 (Cell Signaling Technology, cat# 3102) 1:500
GAPDH					MW marker 37 kDa; Ab: rabbit anti-GAPDH (Cell Signaling Technology, cat# 2118S) 1:5000
Fig. 4h	Klf4 (+/+)	Klf4 (f/f)
	1.09788	0.529357
	0.911756	0.234198
	0.990368	0.570083

## Sheet: Sheet5
Figure 5
Fig. 5c	Vehicle	Tamoxifen
	880	9151.43
	1322.86	8908.57
	1165.71	7022.86
		7480
Fig. 5d
					MW marker 50 kDa; Ab: mouse anti-SMA (Sigma, cat# A5228) 1:2000
SMA
GAPDH					MW marker 37 kDa; Ab: rabbit anti-GAPDH (Cell Signaling Technology, cat# 2118S) 1:5000
					MW marker 150 kDa; Ab: rabbit anti-collagen 1 (Abcam, cat# ab34710) 1:1000
COL1
GAPDH					MW marker 37 kDa; Ab: rabbit anti-GAPDH (Cell Signaling Technology, cat# 2118S) 1:5000
					MW marker 250 kDa;
FN1					Ab: mouse anti-fibronectin (BD Biosciences, cat #610077) 1:5000
GAPDH					MW marker 37 kDa; Ab: rabbit anti-GAPDH (Cell Signaling Technology, cat# 2118S) 1:5000
Fig. 5e	SMA	COL1	FN1
	1.56158	2.48748	1.33274
	1.97457	3.53555	1.71435
	2.01457	2.32619	2.44958
Fig. 5g	Klf4(+/+)	Klf4(f/f)
	10.9785	12.7273
	13.1696	13.2775
	7.28597	13.6082
Fig. 5i	Klf4(+/+)	Klf4(f/f)
	13.6038	19.5455
	12.5	23.5646
	14.9362	21.8557

## Sheet: Sheet6
Figure 6
Fig. 6a	Klf4	Col1	Col3	Fn1
	0.354418	1.1679	1.01166	0.915857
	0.236073	1.21555	0.81033	1.09773
	0.312421	0.833103	1.06861	1.2953
Fig. 6b	Klf4	Tgfb1	Pdgfb	IL1b	IL5	IL6	Ccl2	Tnfa	Nfkb
	0.354418	1.4148	0.995306	0.780291	1.38451	0.853391	2.69388	0.682538	1.10804
	0.236073	1.03224	1.38906	0.933838	1.04942	0.748907	3.46197	0.998321	0.920317
	0.312421	1.19571	0.790545	1.63904	0.69566	1.43804	2.79036	1.33769	0.875591
Fig. 6c
					Ab: rabbit anti-CCL2 (Abcam, cat# ab25124) 1:1000
	Scr	siKlf4
Fig. 6d	1.08216	1.99411
	1.06551	1.92108
	0.852329	2.24743
Fig. 6e
CCL2					MW marker 25 kDa; Ab: rabbit anti-CCL2 (Abcam, cat# ab25124) 1:1000
GAPDH					MW marker 37 kDa; Ab: rabbit anti-GAPDH (Cell Signaling Technology, cat# 2118S) 1:5000
Fig. 6f	Veh	Tam
	0.824832	1.36181
	0.99611	1.41056
	1.00635	1.48502
	1.17271	2.2983
Fig. 6h	Klf4 (+/+)	Klf4 (f/f)
	5.94685	11.2303
	6.75933	12.1805
	5.3068	15.5856
Fig. 6j	Scr	siKlf4
	1.19976	2.1598
	0.805813	2.20076
	0.994428	2.63567
Fig. 6k	Klf4	Col1a1	Col3a1	TGFb1	Ccr2
	2.02521	2.53679	2.10275	2.98344	11.1518
	1.71835	2.49033	1.95596	2.8898	11.5924
	4.84812	2.53757	2.64946	3.62102	13.0461
	11.1775
	5.03337
	4.02147
	2.49042
Fig. 6l	Col1	Col3
	0.0653124	0.00387391
	0.0447487	0.00245837
	0.0571871	0.00486192

## Sheet: Sheet7
Figure 7
Fig. 7d	SMC - Klf4	SMC - Foxm1	PDGFR-beta+ cells - Klf4	PDGFR-beta+ cells - Foxm1
	0.0589484	2.55876	0.0580738	0.951437
	0.0789059	2.61926	0.108044	0.854295
	0.0499449	2.88118	0.0557178	1.09815
Fig. 7e
FOXM1			MW marker 150 kD; Ab: rabbit anti-FOXM1 (Abcam, cat# ab207298) 1:1000
GAPDH			MW marker 37 kDa; Ab: rabbit anti-GAPDH (Cell Signaling Technology, cat# 2118S) 1:5000
Fig 7f	Scr	siKlf4
	2.43013	5.00535
	0.298201	4.59776
	0.271668	5.39913
Fig. 7g
FOXM1			MW marker 150 kD; Ab: rabbit anti-FOXM1 (Abcam, cat# ab207298) 1:1000
GAPDH			MW marker 37 kDa; Ab: rabbit anti-GAPDH (Cell Signaling Technology, cat# 2118S) 1:5000
Fig. 7h	Vehicle	Tamoxifen
	1.12773	6.02509
	0.820632	5.74991
	1.05164	4.46001
Fig. 7i
Klf4	siKlf4	siFoxm1	siKlf4 + siFoxm1
	0.336753	0.914061	0.251036
	0.189388	0.656222	0.170795
	0.30501	0.908804	0.245505
Foxm1	siKlf4	siFoxm1	siKlf4 + siFoxm1
	1.67254	0.307737	0.521715
	1.85507	0.224257	0.255899
	2.25065	0.296774	0.434405
Ccl2	siKlf4	siFoxm1	siKlf4 + siFoxm1
	3.75205	0.458685	1.00788
	4.68641	0.413338	1.33455
	3.88569	0.584422	1.2639
Fig. 7j	IgG	anti-KLF4
	1	4.52
	1	6.78
	1	5.58
Fig. 7k	SMC	PDGFR-beta+ cells
	1.49	6.2
	1.29	4.89
	1.76	5.9
Fig. 7l	SMC	PDGFR-beta+ cells
	1	1.53368
	1	1.61811
	1	1.29462

## Sheet: Sheet8
Supplementary figures
Fig. S5b	Efficiency	Specificity
	93.254	98.7755
	97.5352	97.8947
	94.5525	98.0469
Fig. S8	5-7 cells/patch	10-12 cells/patch	20-22 cells/patch
	2461.4	6616.2	14125.6
	2130.4	7160.6	17604.8
	2546.6	6913.2	18088.2
Fig. S9b	Control	Bleomycin
	3.55191	3.15534
	3.0837	4.30622
	2.331	2.95858
Fig. S9c	Control	Bleo - Day 14	Bleo - Day 21
	0.958648	3.77101	1.12939
	1.14044	2.90554	2.00239
	0.91468	3.958	1.73938
Fig. S11a	Vehicle	Tamoxifen
	0.787591	0.0359916
	1.26969	0.132712
Fig. S11c	Klf4 (+/+)	Klf4(f/f)
	11.8644	7.18563
	11.7241	14.5299
	7.86517	13.6364
Fig. S13a	Control	Bleo - Day 1	Bleo - Day 3	Bleo - Day 5
	0.775201	0.700876	2.72914	0.852374
	0.891006	0.772962	2.90252	1.52521
	1.44779	1.7431	3.29972	1.26072
Fig. S13c	Klf4(+/+)	Klf4(f/f)
	3.95683	3.85757
	4.03587	8.3815
	6.72646	6.2201
Fig. S14a	Scr	siKlf4
	1.34855	1.4129
	0.682837	0.777558
	1.08597	0.986189
Fig. S14b	Col1a1	Col3a1
	0.659268	0.914505
	1.02236	1.35937
	0.749377	0.840082
Fig. S15b	SMC - Klf4	SMC - Pdk1	PDGFR-beta+ cells - Klf4	PDGFR-beta+ cells - Pdk1
	0.0589484	2.03367	0.0580738	0.571644
	0.0789059	2.66309	0.108044	0.531871
	0.0499449	2.80866	0.0557178	0.695453
